# Supplementary material for: The Association between Molecular Initiating Events and Drug-Induced Hiccups
Source: Pharmaceuticals (Basel). 2024 Mar 16;17(3):379. doi: 10.3390/ph17030379 (PMC10975674; doi:10.3390/ph17030379)
Supplement: Supplementary file 1 [file pharmaceuticals-17-00379-s001.zip]

Archive with 3 entries (3 files):
- Supplement 1 revise.xlsx
- Supplement 2.xlsx
- Supplment 3.xlsx
