# Supplementary material for: The Association between Molecular Initiating Events and Drug-Induced Hiccups
Source: Pharmaceuticals (Basel). 2024 Mar 16;17(3):379. doi: 10.3390/ph17030379 (PMC10975674; doi:10.3390/ph17030379)
Supplement: Supplementary file 1 [file pharmaceuticals-17-00379-s001.zip › Supplement 1 revise.xlsx]

## Sheet: S.1
Supplementary Table S1. The suspected drug list and ATC classification
a) ALL Deta table									b) Men's Deta table									c) Women's Deta table
Suspected drugs	Number of reports	P-value	ROR	atc_code level 3	ATC_name level 3	atc_code level 4	ATC_name level 4		Suspected drugs	Number of reports	P-value	ROR	atc_code level 3	ATC_name level 3	atc_code level 4	ATC_name level 4		Suspected drugs	Number of reports	P-value	ROR	atc_code level 3	ATC_name level 3	atc_code level 4	ATC_name level 4
NICOTINE	185363	<.0001	39.6181	N07B	DRUGS USED IN ADDICTIVE DISORDERS	N07BA	Drugs used in nicotine dependence		NICOTINE	64381	<.0001	24.5813	N07B	DRUGS USED IN ADDICTIVE DISORDERS	N07BA	Drugs used in nicotine dependence		ENOXOLONE	1351	<.0001	108.357	D03A	CICATRIZANTS	D03AX	Other cicatrizants
ENOXOLONE	2326	<.0001	25.3731	D03A	CICATRIZANTS	D03AX	Other cicatrizants		APREPITANT	17338	<.0001	19.0268	A04A	ANTIEMETICS AND ANTINAUSEANTS	A04AD	Other antiemetics		NICOTINE	103958	<.0001	85.0375	N07B	DRUGS USED IN ADDICTIVE DISORDERS	N07BA	Drugs used in nicotine dependence
ETHOSUXIMIDE	6595	<.0001	14.9016	N03A	ANTIEPILEPTICS	N03AD	Succinimide derivatives		FOSAPREPITANT	2877	<.0001	12.5188	A04A	ANTIEMETICS AND ANTINAUSEANTS	A04AD	Other antiemetics		ETHOSUXIMIDE	3072	<.0001	34.8167	N03A	ANTIEPILEPTICS	N03AD	Succinimide derivatives
TEGAFUR	8724	<.0001	14.8724	L01B	ANTIMETABOLITES	L01BC	Pyrimidine analogues		ETHOSUXIMIDE	2489	<.0001	9.89181	N03A	ANTIEPILEPTICS	N03AD	Succinimide derivatives		FLUCLOXACILLIN	11018	<.0001	22.0764	J01C	BETA-LACTAM ANTIBACTERIALS, PENICILLINS	J01CF	Beta-lactamase resistant penicillins
CENOBAMATE	5789	<.0001	12.897	N03A	ANTIEPILEPTICS	N03AX	Other antiepileptics		CHLORPROMAZINE	24415	<.0001	9.88214	N05A	ANTIPSYCHOTICS	N05AA	Phenothiazines with aliphatic side-chain		DELAMANID	3228	0.0007	21.064	J04A	DRUGS FOR TREATMENT OF TUBERCULOSIS	J04AK	Other drugs for treatment of tuberculosis
ROLAPITANT	2996	0.0007	11.7987	A04A	ANTIEMETICS AND ANTINAUSEANTS	A04AD	Other antiemetics		TEGAFUR	4223	<.0001	9.4201	L01B	ANTIMETABOLITES	L01BC	Pyrimidine analogues		CYCLIZINE	14871	<.0001	17.6637	R06A	ANTIHISTAMINES FOR SYSTEMIC USE	R06AE	Piperazine derivatives
CHLORPROMAZINE	49677	<.0001	10.3804	N05A	ANTIPSYCHOTICS	N05AA	Phenothiazines with aliphatic side-chain		PALONOSETRON	18723	<.0001	8.2057	A04A	ANTIEMETICS AND ANTINAUSEANTS	A04AA	Serotonin (5HT3) antagonists		APREPITANT	28335	<.0001	13.3994	A04A	ANTIEMETICS AND ANTINAUSEANTS	A04AD	Other antiemetics
ROXITHROMYCIN	6123	0.0002	8.33722	J01F	MACROLIDES, LINCOSAMIDES AND STREPTOGRAMINS	J01FA	Macrolides		SEMAGLUTIDE	16800	<.0001	7.10741	A10B	BLOOD GLUCOSE LOWERING DRUGS, EXCL. INSULINS	A10BJ	Glucagon-like peptide-1 (GLP-1) analogues		SEMAGLUTIDE	28208	<.0001	11.3824	A10B	BLOOD GLUCOSE LOWERING DRUGS, EXCL. INSULINS	A10BJ	Glucagon-like peptide-1 (GLP-1) analogues
FOSAPREPITANT	10963	<.0001	8.24022	A04A	ANTIEMETICS AND ANTINAUSEANTS	A04AD	Other antiemetics		GRANISETRON	31767	<.0001	6.26912	A04A	ANTIEMETICS AND ANTINAUSEANTS	A04AA	Serotonin (5HT3) antagonists		VINORELBINE	36438	<.0001	8.27436	L01C	PLANT ALKALOIDS AND OTHER NATURAL PRODUCTS	L01CA	Vinca alkaloids and analogues
SEMAGLUTIDE	47052	<.0001	8.10759	A10B	BLOOD GLUCOSE LOWERING DRUGS, EXCL. INSULINS	A10BJ	Glucagon-like peptide-1 (GLP-1) analogues		MITOMYCIN	4015	0.0008	6.12689	L01D	CYTOTOXIC ANTIBIOTICS AND RELATED SUBSTANCES	L01DC	Other cytotoxic antibiotics		QUININE	33532	<.0001	7.24747	P01B	ANTIMALARIALS	P01BC	Methanolquinolines
TROPISETRON	5409	0.0007	7.98498	A04A	ANTIEMETICS AND ANTINAUSEANTS	A04AA	Serotonin (5HT3) antagonists		CORTICOTROPIN	10765	<.0001	5.45115	H01A	ANTERIOR PITUITARY LOBE HORMONES AND ANALOGUES	H01AA	ACTH		RUCAPARIB	32231	<.0001	6.93565	L01X	OTHER ANTINEOPLASTIC AGENTS
IRINOTECAN	127865	<.0001	7.5534	L01C	PLANT ALKALOIDS AND OTHER NATURAL PRODUCTS	L01CE	Topoisomerase 1 (TOP1) inhibitors		TRICHLORMETHIAZIDE	5968	0.0002	5.38999	C03A	LOW-CEILING DIURETICS, THIAZIDES	C03AA	Thiazides, plain		FESOTERODINE	20429	0.0008	6.18017	G04B	UROLOGICALS	G04BD	Drugs for urinary frequency and incontinence
PALONOSETRON	48455	<.0001	7.22158	A04A	ANTIEMETICS AND ANTINAUSEANTS	A04AA	Serotonin (5HT3) antagonists		FLUOROURACIL	115432	<.0001	5.16429	L01B	ANTIMETABOLITES	L01BC	Pyrimidine analogues		EXENATIDE	181162	<.0001	5.98978	A10B	BLOOD GLUCOSE LOWERING DRUGS, EXCL. INSULINS	A10BJ	Glucagon-like peptide-1 (GLP-1) analogues
GRANISETRON	77083	<.0001	6.481	A04A	ANTIEMETICS AND ANTINAUSEANTS	A04AA	Serotonin (5HT3) antagonists		PEMETREXED	42226	<.0001	4.98423	L01B	ANTIMETABOLITES	L01BA	Folic acid analogues		LIRAGLUTIDE	74028	<.0001	5.91629	A10B	BLOOD GLUCOSE LOWERING DRUGS, EXCL. INSULINS	A10BJ	Glucagon-like peptide-1 (GLP-1) analogues
CEFOPERAZONE	10614	<.0001	6.28858	J01D	OTHER BETA-LACTAM ANTIBACTERIALS	J01DD	Third-generation cephalosporins		CAPECITABINE	74068	<.0001	4.94929	L01B	ANTIMETABOLITES	L01BC	Pyrimidine analogues		CISPLATIN	77122	<.0001	4.91901	L01X	OTHER ANTINEOPLASTIC AGENTS	L01XA	Platinum compounds
LEVOFOLINIC ACID	24499	<.0001	6.25277	V03A	ALL OTHER THERAPEUTIC PRODUCTS	V03AF	Detoxifying agents for antineoplastic treatment		LEVOFOLINIC ACID	14187	<.0001	4.93686	V03A	ALL OTHER THERAPEUTIC PRODUCTS	V03AF	Detoxifying agents for antineoplastic treatment		EXEMESTANE	84660	<.0001	4.25015	L02B	HORMONE ANTAGONISTS AND RELATED AGENTS	L02BG	Aromatase inhibitors
PEMETREXED	76100	<.0001	6.15002	L01B	ANTIMETABOLITES	L01BA	Folic acid analogues						V03A	ALL OTHER THERAPEUTIC PRODUCTS	V03AF	Detoxifying agents for antineoplastic treatment		CAPECITABINE	170916	<.0001	4.16261	L01B	ANTIMETABOLITES	L01BC	Pyrimidine analogues
DEXMEDETOMIDINE	13803	<.0001	5.97374	N05C	HYPNOTICS AND SEDATIVES	N05CM	Other hypnotics and sedatives		HYDROXOCOBALAMIN	7375	0.0002	4.87448	B03B	VITAMIN B12 AND FOLIC ACID	B03BA	Vitamin B12 (cyanocobalamin and analogues)		CHLORPHENAMINE	64481	<.0001	4.06941	R06A	ANTIHISTAMINES FOR SYSTEMIC USE	R06AB	Substituted alkylamines
OXALIPLATIN	210345	<.0001	5.87001	L01X	OTHER ANTINEOPLASTIC AGENTS	L01XA	Platinum compounds						V03A	ALL OTHER THERAPEUTIC PRODUCTS	V03AB	Antidotes		NITROFURANTOIN	99148	<.0001	4.0222	J01X	OTHER ANTIBACTERIALS	J01XE	Nitrofuran derivatives
CYCLIZINE	22119	<.0001	5.85917	R06A	ANTIHISTAMINES FOR SYSTEMIC USE	R06AE	Piperazine derivatives		OXALIPLATIN	104006	<.0001	4.73612	L01X	OTHER ANTINEOPLASTIC AGENTS	L01XA	Platinum compounds		CALCIUM GLUCONATE	91443	<.0001	3.72128	A12A	CALCIUM	A12AA	Calcium
FLUOROURACIL	252945	<.0001	5.79112	L01B	ANTIMETABOLITES	L01BC	Pyrimidine analogues		LIRAGLUTIDE	41711	<.0001	4.68076	A10B	BLOOD GLUCOSE LOWERING DRUGS, EXCL. INSULINS	A10BJ	Glucagon-like peptide-1 (GLP-1) analogues						D11A	OTHER DERMATOLOGICAL PREPARATIONS	D11AX	Other dermatologicals
CISPLATIN	212507	<.0001	5.47394	L01X	OTHER ANTINEOPLASTIC AGENTS	L01XA	Platinum compounds		FOLINIC ACID	85939	<.0001	4.6646	V03A	ALL OTHER THERAPEUTIC PRODUCTS	V03AF	Detoxifying agents for antineoplastic treatment		LACTULOSE	89774	<.0001	3.57332	A06A	DRUGS FOR CONSTIPATION	A06AD	Osmotically acting laxatives
APOMORPHINE	22763	<.0001	5.00236	G04B	UROLOGICALS	G04BE	Drugs used in erectile dysfunction		LENALIDOMIDE	322094	<.0001	4.61402	L04A	IMMUNOSUPPRESSANTS	L04AX	Other immunosuppressants		PEGFILGRASTIM	106005	<.0001	3.39361	L03A	IMMUNOSTIMULANTS	L03AA	Colony stimulating factors
				N04B	DOPAMINERGIC AGENTS	N04BC	Dopamine agonists		MEGESTROL	30905	<.0001	4.22829	G03A	HORMONAL CONTRACEPTIVES FOR SYSTEMIC USE	G03AC	Progestogens		DEXLANSOPRAZOLE	84069	0.0002	3.35233	A02B	DRUGS FOR PEPTIC ULCER AND GASTRO-OESOPHAGEAL REFLUX DISEASE (GORD)	A02BC	Proton pump inhibitors
LENALIDOMIDE	664656	<.0001	4.9577	L04A	IMMUNOSUPPRESSANTS	L04AX	Other immunosuppressants						G03D	PROGESTOGENS	G03DB	Pregnadien derivatives		ANASTROZOLE	116988	<.0001	3.24143	L02B	HORMONE ANTAGONISTS AND RELATED AGENTS	L02BG	Aromatase inhibitors
FOLINIC ACID	197952	<.0001	4.87574	V03A	ALL OTHER THERAPEUTIC PRODUCTS	V03AF	Detoxifying agents for antineoplastic treatment						L02A	HORMONES AND RELATED AGENTS	L02AB	Progestogens		ARIPIPRAZOLE	199762	<.0001	3.07028	N05A	ANTIPSYCHOTICS	N05AX	Other antipsychotics
LIRAGLUTIDE	121306	<.0001	4.83171	A10B	BLOOD GLUCOSE LOWERING DRUGS, EXCL. INSULINS	A10BJ	Glucagon-like peptide-1 (GLP-1) analogues		DEXAMETHASONE	429590	<.0001	4.20541	A01A	STOMATOLOGICAL PREPARATIONS	A01AC	Corticosteroids for local oral treatment		BECLOMETASONE	85624	0.0007	3.06388	A07E	INTESTINAL ANTIINFLAMMATORY AGENTS	A07EA	Corticosteroids acting locally
SUNITINIB	163120	<.0001	4.75403	L01E	PROTEIN KINASE INHIBITORS	L01EX	Other protein kinase inhibitors						C05A	AGENTS FOR TREATMENT OF HEMORRHOIDS AND ANAL FISSURES FOR TOPICAL USE	C05AA	Corticosteroids						D07A	CORTICOSTEROIDS, PLAIN	D07AC	Corticosteroids, potent (group III)
DOLASETRON	14342	0.0006	4.65301	A04A	ANTIEMETICS AND ANTINAUSEANTS	A04AA	Serotonin (5HT3) antagonists						D07A	CORTICOSTEROIDS, PLAIN	D07AB	Corticosteroids, moderately potent (group II)						R01A	DECONGESTANTS AND OTHER NASAL PREPARATIONS FOR TOPICAL USE	R01AD	Corticosteroids
MEGESTROL	62338	<.0001	4.60094	G03A	HORMONAL CONTRACEPTIVES FOR SYSTEMIC USE	G03AC	Progestogens						H02A	CORTICOSTEROIDS FOR SYSTEMIC USE, PLAIN	H02AB	Glucocorticoids						R03B	OTHER DRUGS FOR OBSTRUCTIVE AIRWAY DISEASES, INHALANTS	R03BA	Glucocorticoids
				G03D	PROGESTOGENS	G03DB	Pregnadien derivatives						R01A	DECONGESTANTS AND OTHER NASAL PREPARATIONS FOR TOPICAL USE	R01AD	Corticosteroids		LEVETIRACETAM	185067	<.0001	2.57496	N03A	ANTIEPILEPTICS	N03AX	Other antiepileptics
				L02A	HORMONES AND RELATED AGENTS	L02AB	Progestogens						S01B	ANTIINFLAMMATORY AGENTS	S01BA	Corticosteroids, plain		ONDANSETRON	423434	<.0001	2.09296	A04A	ANTIEMETICS AND ANTINAUSEANTS	A04AA	Serotonin (5HT3) antagonists
TRIMEBUTINE	14638	0.0007	4.55887	A03A	DRUGS FOR FUNCTIONAL GASTROINTESTINAL DISORDERS	A03AA	Synthetic anticholinergics, esters with tertiary amino group						S02B	CORTICOSTEROIDS	S02BA	Corticosteroids		BISOPROLOL	255540	0.0007	2.09293	C07A	BETA BLOCKING AGENTS	C07AB	Beta blocking agents, selective
FLUCLOXACILLIN	21639	<.0001	4.53578	J01C	BETA-LACTAM ANTIBACTERIALS, PENICILLINS	J01CF	Beta-lactamase resistant penicillins		CISPLATIN	107454	<.0001	4.04896	L01X	OTHER ANTINEOPLASTIC AGENTS	L01XA	Platinum compounds		METFORMIN	871231	0.0004	1.57659	A10B	BLOOD GLUCOSE LOWERING DRUGS, EXCL. INSULINS	A10BA	Biguanides
DEXAMETHASONE	987706	<.0001	4.37264	A01A	STOMATOLOGICAL PREPARATIONS	A01AC	Corticosteroids for local oral treatment		MECOBALAMIN	17347	<.0001	4.03646	B03B	VITAMIN B12 AND FOLIC ACID	B03BA	Vitamin B12 (cyanocobalamin and analogues)		PREDNISONE	1269049	<.0001	0.433151	A07E	INTESTINAL ANTIINFLAMMATORY AGENTS	A07EA	Corticosteroids acting locally
				C05A	AGENTS FOR TREATMENT OF HEMORRHOIDS AND ANAL FISSURES FOR TOPICAL USE	C05AA	Corticosteroids		CITRIC ACID	12068	0.0001	3.91919	A09A	DIGESTIVES, INCL. ENZYMES	A09AB	Acid preparations						H02A	CORTICOSTEROIDS FOR SYSTEMIC USE, PLAIN	H02AB	Glucocorticoids
				D07A	CORTICOSTEROIDS, PLAIN	D07AB	Corticosteroids, moderately potent (group II)		APOMORPHINE	13294	<.0001	3.84246	G04B	UROLOGICALS	G04BE	Drugs used in erectile dysfunction		HYDROXYCHLOROQUINE	594844	<.0001	0.373947	P01B	ANTIMALARIALS	P01BA	Aminoquinolines
				H02A	CORTICOSTEROIDS FOR SYSTEMIC USE, PLAIN	H02AB	Glucocorticoids						N04B	DOPAMINERGIC AGENTS	N04BC	Dopamine agonists		METHOTREXATE	1290075	<.0001	0.365989	L01B	ANTIMETABOLITES	L01BA	Folic acid analogues
				R01A	DECONGESTANTS AND OTHER NASAL PREPARATIONS FOR TOPICAL USE	R01AD	Corticosteroids		OSELTAMIVIR	23830	<.0001	3.41454	J05A	DIRECT ACTING ANTIVIRALS	J05AH	Neuraminidase inhibitors						L04A	IMMUNOSUPPRESSANTS	L04AX	Other immunosuppressants
				S01B	ANTIINFLAMMATORY AGENTS	S01BA	Corticosteroids, plain		PROCHLORPERAZINE	84453	<.0001	3.30012	N05A	ANTIPSYCHOTICS	N05AB	Phenothiazines with piperazine structure		LEVONORGESTREL	478356	<.0001	0.303364	G02B	CONTRACEPTIVES FOR TOPICAL USE	G02BA	Intrauterine contraceptives
				S02B	CORTICOSTEROIDS	S02BA	Corticosteroids		GEMCITABINE	73136	<.0001	3.29105	L01B	ANTIMETABOLITES	L01BC	Pyrimidine analogues						G03A	HORMONAL CONTRACEPTIVES FOR SYSTEMIC USE	G03AC	Progestogens
				S03B	CORTICOSTEROIDS	S03BA	Corticosteroids		DOPAMINE	19148	<.0001	3.26039	C01C	CARDIAC STIMULANTS EXCL. CARDIAC GLYCOSIDES	C01CA	Adrenergic and dopaminergic agents						G03A	HORMONAL CONTRACEPTIVES FOR SYSTEMIC USE	G03AD	Emergency contraceptives
IXAZOMIB	58501	<.0001	4.36471	L01X	OTHER ANTINEOPLASTIC AGENTS	L01XG	Proteasome inhibitors		SODIUM PICOSULFATE	14671	0.0007	3.22316	A06A	DRUGS FOR CONSTIPATION	A06AB	Contact laxatives		ETHINYLESTRADIOL	499673	<.0001	0.290371	G03C	ESTROGENS	G03CA	Natural and semisynthetic estrogens, plain
VARDENAFIL	19331	0.0002	4.2645	G04B	UROLOGICALS	G04BE	Drugs used in erectile dysfunction		DRONABINOL	17044	0.0003	3.21858	A04A	ANTIEMETICS AND ANTINAUSEANTS	A04AD	Other antiemetics						L02A	HORMONES AND RELATED AGENTS	L02AA	Estrogens
HYDROXOCOBALAMIN	19361	0.0002	4.25789	B03B	VITAMIN B12 AND FOLIC ACID	B03BA	Vitamin B12 (cyanocobalamin and analogues)						N02B	OTHER ANALGESICS AND ANTIPYRETICS	N02BG	Other analgesics and antipyretics		WARFARIN	469478	<.0001	0.267864	B01A	ANTITHROMBOTIC AGENTS	B01AA	Vitamin K antagonists
				V03A	ALL OTHER THERAPEUTIC PRODUCTS	V03AB	Antidotes		PACLITAXEL	70773	<.0001	3.18603	L01C	PLANT ALKALOIDS AND OTHER NATURAL PRODUCTS	L01CD	Taxanes		LEFLUNOMIDE	470844	<.0001	0.267083	L04A	IMMUNOSUPPRESSANTS	L04AA	Selective immunosuppressants
CAPECITABINE	275804	<.0001	4.21571	L01B	ANTIMETABOLITES	L01BC	Pyrimidine analogues						L01C	PLANT ALKALOIDS AND OTHER NATURAL PRODUCTS	L01CD	Taxanes		ETONOGESTREL	221552	0.0003	0.13115	G03A	HORMONAL CONTRACEPTIVES FOR SYSTEMIC USE	G03AC	Progestogens
MORNIFLUMATE	19717	0.0003	4.18097	M01A	ANTIINFLAMMATORY AND ANTIRHEUMATIC PRODUCTS, NON-STEROIDS	M01AX	Other antiinflammatory and antirheumatic agents, non-steroids		DONEPEZIL	51195	<.0001	3.06977	N06D	ANTI-DEMENTIA DRUGS	N06DA	Anticholinesterases		SULFASALAZINE	343741	<.0001	0.0844452	A07E	INTESTINAL ANTIINFLAMMATORY AGENTS	A07EC	Aminosalicylic acid and similar agents
DRONABINOL	37284	<.0001	4.10732	A04A	ANTIEMETICS AND ANTINAUSEANTS	A04AD	Other antiemetics		BROTIZOLAM	19527	0.0003	3.00296	N05C	HYPNOTICS AND SEDATIVES	N05CD	Benzodiazepine derivatives		ZOPICLONE	154740	0.0006	0.0626163	N05C	HYPNOTICS AND SEDATIVES	N05CF	Benzodiazepine related drugs
				N02B	OTHER ANALGESICS AND ANTIPYRETICS	N02BG	Other analgesics and antipyretics		POMALIDOMIDE	65167	<.0001	2.93535	L04A	IMMUNOSUPPRESSANTS	L04AX	Other immunosuppressants		ADAPALENE	309308	<.0001	0.0312857	D10A	ANTI-ACNE PREPARATIONS FOR TOPICAL USE	D10AD	Retinoids for topical use in acne
GLUCAGON	18358	0.0007	4.06261	H04A	GLYCOGENOLYTIC HORMONES	H04AA	Glycogenolytic hormones		DOCETAXEL	66766	<.0001	2.92186	L01C	PLANT ALKALOIDS AND OTHER NATURAL PRODUCTS	L01CD	Taxanes
SORAFENIB	89181	<.0001	4.00966	L01E	PROTEIN KINASE INHIBITORS	L01EX	Other protein kinase inhibitors		CARBOPLATIN	101361	<.0001	2.67344	L01X	OTHER ANTINEOPLASTIC AGENTS	L01XA	Platinum compounds
BORTEZOMIB	205712	<.0001	3.96062	L01X	OTHER ANTINEOPLASTIC AGENTS	L01XG	Proteasome inhibitors		ITRACONAZOLE	23551	0.0008	2.65027	J02A	ANTIMYCOTICS FOR SYSTEMIC USE	J02AC	Triazole derivatives
CARFILZOMIB	49720	<.0001	3.87015	L01X	OTHER ANTINEOPLASTIC AGENTS	L01XG	Proteasome inhibitors		ARIPIPRAZOLE	136489	<.0001	2.62595	N05A	ANTIPSYCHOTICS	N05AX	Other antipsychotics
MOSAPRIDE	21415	0.0005	3.84928	A03F	PROPULSIVES	A03FA	Propulsives		REBAMIPIDE	26323	0.0009	2.51484	A02B	DRUGS FOR PEPTIC ULCER AND GASTRO-OESOPHAGEAL REFLUX DISEASE (GORD)	A02BX	Other drugs for peptic ulcer and gastro-oesophageal reflux disease (GORD)
CORTICOTROPIN	35783	<.0001	3.84028	H01A	ANTERIOR PITUITARY LOBE HORMONES AND ANALOGUES	H01AA	ACTH		ATROPINE	48325	<.0001	2.46683	A03B	BELLADONNA AND DERIVATIVES, PLAIN	A03BA	Belladonna alkaloids, tertiary amines
VINORELBINE	54837	<.0001	3.65219	L01C	PLANT ALKALOIDS AND OTHER NATURAL PRODUCTS	L01CA	Vinca alkaloids and analogues						A03B	BELLADONNA AND DERIVATIVES, PLAIN	A03BB	Belladonna alkaloids, semisynthetic, quaternary ammonium compounds
MECOBALAMIN	40160	<.0001	3.61723	B03B	VITAMIN B12 AND FOLIC ACID	B03BA	Vitamin B12 (cyanocobalamin and analogues)						S01F	MYDRIATICS AND CYCLOPLEGICS	S01FA	Anticholinergics
MANNITOL	22953	0.0009	3.59122	A06A	DRUGS FOR CONSTIPATION	A06AD	Osmotically acting laxatives		MAGNESIUM OXIDE	116226	<.0001	2.46182	A02A	ANTACIDS	A02AA	Magnesium compounds
				B05B	I.V. SOLUTIONS	B05BC	Solutions producing osmotic diuresis						A06A	DRUGS FOR CONSTIPATION	A06AD	Osmotically acting laxatives
				B05C	IRRIGATING SOLUTIONS	B05CX	Other irrigating solutions						A12C	OTHER MINERAL SUPPLEMENTS	A12CC	Magnesium
				R05C	EXPECTORANTS, EXCL. COMBINATIONS WITH COUGH SUPPRESSANTS	R05CB	Mucolytics		EXENATIDE	104897	<.0001	2.36547	A10B	BLOOD GLUCOSE LOWERING DRUGS, EXCL. INSULINS	A10BJ	Glucagon-like peptide-1 (GLP-1) analogues
				V04C	OTHER DIAGNOSTIC AGENTS	V04CX	Other diagnostic agents		MEMANTINE	36917	0.0006	2.30567	N06D	ANTI-DEMENTIA DRUGS	N06DX	Other anti-dementia drugs
DOPAMINE	36816	<.0001	3.51895	C01C	CARDIAC STIMULANTS EXCL. CARDIAC GLYCOSIDES	C01CA	Adrenergic and dopaminergic agents		BACLOFEN	131359	<.0001	2.20656	M03B	MUSCLE RELAXANTS, CENTRALLY ACTING AGENTS	M03BX	Other centrally acting agents
DONEPEZIL	124983	<.0001	3.49038	N06D	ANTI-DEMENTIA DRUGS	N06DA	Anticholinesterases		ACICLOVIR	181741	<.0001	2.13833	D06B	CHEMOTHERAPEUTICS FOR TOPICAL USE	D06BB	Antivirals
EXENATIDE	290423	<.0001	3.32116	A10B	BLOOD GLUCOSE LOWERING DRUGS, EXCL. INSULINS	A10BJ	Glucagon-like peptide-1 (GLP-1) analogues						J05A	DIRECT ACTING ANTIVIRALS	J05AB	Nucleosides and nucleotides excl. reverse transcriptase inhibitors
GEMCITABINE	177341	<.0001	3.30349	L01B	ANTIMETABOLITES	L01BC	Pyrimidine analogues						S01A	ANTIINFECTIVES	S01AD	Antivirals
SODIUM PICOSULFATE	34511	0.0002	3.29864	A06A	DRUGS FOR CONSTIPATION	A06AB	Contact laxatives		SENNOSIDE A+B	65679	<.0001	2.10299	A06A	DRUGS FOR CONSTIPATION	A06AB	Contact laxatives
POMALIDOMIDE	134002	<.0001	3.25522	L04A	IMMUNOSUPPRESSANTS	L04AX	Other immunosuppressants		VALACICLOVIR	85408	0.0002	1.88302	J05A	DIRECT ACTING ANTIVIRALS	J05AB	Nucleosides and nucleotides excl. reverse transcriptase inhibitors
BROTIZOLAM	40413	<.0001	3.20556	N05C	HYPNOTICS AND SEDATIVES	N05CD	Benzodiazepine derivatives		ONDANSETRON	230629	<.0001	1.86557	A04A	ANTIEMETICS AND ANTINAUSEANTS	A04AA	Serotonin (5HT3) antagonists
FESOTERODINE	31119	0.0009	3.15336	G04B	UROLOGICALS	G04BD	Drugs for urinary frequency and incontinence		FAMOTIDINE	149693	<.0001	1.83401	A02B	DRUGS FOR PEPTIC ULCER AND GASTRO-OESOPHAGEAL REFLUX DISEASE (GORD)	A02BA	H2-receptor antagonists
DASABUVIR	48831	<.0001	3.13553	J05A	DIRECT ACTING ANTIVIRALS	J05AP	Antivirals for treatment of HCV infections		ZOLEDRONIC ACID	132275	<.0001	1.81743	M05B	DRUGS AFFECTING BONE STRUCTURE AND MINERALIZATION	M05BA	Bisphosphonates
CABOZANTINIB	89600	<.0001	3.11224	L01E	PROTEIN KINASE INHIBITORS	L01EX	Other protein kinase inhibitors		LEVOFLOXACIN	171040	0.001	1.53786	J01M	QUINOLONE ANTIBACTERIALS	J01MA	Fluoroquinolones
OSELTAMIVIR	64700	<.0001	3.09509	J05A	DIRECT ACTING ANTIVIRALS	J05AH	Neuraminidase inhibitors						S01A	ANTIINFECTIVES	S01AE	Fluoroquinolones
ARIPIPRAZOLE	370762	<.0001	3.0059	N05A	ANTIPSYCHOTICS	N05AX	Other antipsychotics		LORAZEPAM	258281	<.0001	1.51751	N05B	ANXIOLYTICS	N05BA	Benzodiazepine derivatives
PROCHLORPERAZINE	226595	<.0001	2.89791	N05A	ANTIPSYCHOTICS	N05AB	Phenothiazines with piperazine structure		OMEPRAZOLE	602286	0.0005	1.2928	A02B	DRUGS FOR PEPTIC ULCER AND GASTRO-OESOPHAGEAL REFLUX DISEASE (GORD)	A02BC	Proton pump inhibitors
ITRACONAZOLE	49572	0.0003	2.77152	J02A	ANTIMYCOTICS FOR SYSTEMIC USE	J02AC	Triazole derivatives		RANITIDINE	378068	0.0005	0.673504	A02B	DRUGS FOR PEPTIC ULCER AND GASTRO-OESOPHAGEAL REFLUX DISEASE (GORD)	A02BA	H2-receptor antagonists
NINTEDANIB	72715	<.0001	2.75371	L01E	PROTEIN KINASE INHIBITORS	L01EX	Other protein kinase inhibitors						A02B	DRUGS FOR PEPTIC ULCER AND GASTRO-OESOPHAGEAL REFLUX DISEASE (GORD)	A02BA	H2-receptor antagonists
REBAMIPIDE	55762	0.0002	2.74557	A02B	DRUGS FOR PEPTIC ULCER AND GASTRO-OESOPHAGEAL REFLUX DISEASE (GORD)	A02BX	Other drugs for peptic ulcer and gastro-oesophageal reflux disease (GORD)		WARFARIN	376789	0.0002	0.645658	B01A	ANTITHROMBOTIC AGENTS	B01AA	Vitamin K antagonists
PAZOPANIB	76130	<.0001	2.73338	L01E	PROTEIN KINASE INHIBITORS	L01EX	Other protein kinase inhibitors		CLOPIDOGREL	358242	0.0002	0.637001	B01A	ANTITHROMBOTIC AGENTS	B01AC	Platelet aggregation inhibitors excl. heparin
MEMANTINE	88737	<.0001	2.61063	N06D	ANTI-DEMENTIA DRUGS	N06DX	Other anti-dementia drugs		RISPERIDONE	239670	0.0005	0.590431	N05A	ANTIPSYCHOTICS	N05AX	Other antipsychotics
CLARITHROMYCIN	180608	<.0001	2.54525	J01F	MACROLIDES, LINCOSAMIDES AND STREPTOGRAMINS	J01FA	Macrolides		SALMETEROL	209541	0.0006	0.567331	R03A	ADRENERGICS, INHALANTS	R03AC	Selective beta-2-adrenoreceptor agonists
LOXOPROFEN	72353	0.0003	2.44153	M02A	TOPICAL PRODUCTS FOR JOINT AND MUSCULAR PAIN	M02AA	Antiinflammatory preparations, non-steroids for topical use		BISOPROLOL	242442	<.0001	0.552464	C07A	BETA BLOCKING AGENTS	C07AB	Beta blocking agents, selective
METOCLOPRAMIDE	430871	<.0001	2.40196	A03F	PROPULSIVES	A03FA	Propulsives		PREDNISONE	632561	<.0001	0.520456	A07E	INTESTINAL ANTIINFLAMMATORY AGENTS	A07EA	Corticosteroids acting locally
ATROPINE	130221	<.0001	2.38238	A03B	BELLADONNA AND DERIVATIVES, PLAIN	A03BA	Belladonna alkaloids, tertiary amines						H02A	CORTICOSTEROIDS FOR SYSTEMIC USE, PLAIN	H02AB	Glucocorticoids
				A03B	BELLADONNA AND DERIVATIVES, PLAIN	A03BB	Belladonna alkaloids, semisynthetic, quaternary ammonium compounds		QUETIAPINE	251423	<.0001	0.487561	N05A	ANTIPSYCHOTICS	N05AH	Diazepines, oxazepines, thiazepines and oxepines
				S01F	MYDRIATICS AND CYCLOPLEGICS	S01FA	Anticholinergics		ETHANOL	144577	0.0005	0.483009	D08A	ANTISEPTICS AND DISINFECTANTS	D08AX	Other antiseptics and disinfectants
LACTULOSE	173591	<.0001	2.37602	A06A	DRUGS FOR CONSTIPATION	A06AD	Osmotically acting laxatives						V03A	ALL OTHER THERAPEUTIC PRODUCTS	V03AB	Antidotes
MAGNESIUM OXIDE	302355	<.0001	2.32736	A02A	ANTACIDS	A02AA	Magnesium compounds						V03A	ALL OTHER THERAPEUTIC PRODUCTS	V03AZ	Nerve depressants
				A06A	DRUGS FOR CONSTIPATION	A06AD	Osmotically acting laxatives		PREGABALIN	262337	<.0001	0.481605	N03A	ANTIEPILEPTICS	N03AX	Other antiepileptics
				A12C	OTHER MINERAL SUPPLEMENTS	A12CC	Magnesium		DICLOFENAC	161911	0.0002	0.477859	D11A	OTHER DERMATOLOGICAL PREPARATIONS	D11AX	Other dermatologicals
CARBOPLATIN	301578	<.0001	2.15025	L01X	OTHER ANTINEOPLASTIC AGENTS	L01XA	Platinum compounds						M01A	ANTIINFLAMMATORY AND ANTIRHEUMATIC PRODUCTS, NON-STEROIDS	M01AB	Acetic acid derivatives and related substances
ETOPOSIDE	194672	<.0001	2.11844	L01C	PLANT ALKALOIDS AND OTHER NATURAL PRODUCTS	L01CB	Podophyllotoxin derivatives						M02A	TOPICAL PRODUCTS FOR JOINT AND MUSCULAR PAIN	M02AA	Antiinflammatory preparations, non-steroids for topical use
PRAMIPEXOLE	136651	<.0001	2.09747	N04B	DOPAMINERGIC AGENTS	N04BC	Dopamine agonists						S01B	ANTIINFLAMMATORY AGENTS	S01BC	Antiinflammatory agents, non-steroids
ACICLOVIR	434541	<.0001	2.07231	D06B	CHEMOTHERAPEUTICS FOR TOPICAL USE	D06BB	Antivirals		NAPROXEN	172795	<.0001	0.469553	G02C	OTHER GYNECOLOGICALS	G02CC	Antiinflammatory products for vaginal administration
				J05A	DIRECT ACTING ANTIVIRALS	J05AB	Nucleosides and nucleotides excl. reverse transcriptase inhibitors						M01A	ANTIINFLAMMATORY AND ANTIRHEUMATIC PRODUCTS, NON-STEROIDS	M01AE	Propionic acid derivatives
				S01A	ANTIINFECTIVES	S01AD	Antivirals						M02A	TOPICAL PRODUCTS FOR JOINT AND MUSCULAR PAIN	M02AA	Antiinflammatory preparations, non-steroids for topical use
SENNOSIDE A+B	155955	<.0001	2.03936	A06A	DRUGS FOR CONSTIPATION	A06AB	Contact laxatives		RIVAROXABAN	207679	<.0001	0.463236	B01A	ANTITHROMBOTIC AGENTS	B01AF	Direct factor Xa inhibitors
CALCIUM GLUCONATE	122693	0.0005	2.0158	A12A	CALCIUM	A12AA	Calcium		ESCITALOPRAM	151254	0.0002	0.461641	N06A	ANTIDEPRESSANTS	N06AB	Selective serotonin reuptake inhibitors
				D11A	OTHER DERMATOLOGICAL PREPARATIONS	D11AX	Other dermatologicals		MYCOPHENOLIC ACID	210602	<.0001	0.456787	L04A	IMMUNOSUPPRESSANTS	L04AA	Selective immunosuppressants
DOCETAXEL	312003	<.0001	1.97718	L01C	PLANT ALKALOIDS AND OTHER NATURAL PRODUCTS	L01CD	Taxanes		AMIODARONE	160636	<.0001	0.434617	C01B	ANTIARRHYTHMICS, CLASS I AND III	C01BD	Antiarrhythmics, class III
ONDANSETRON	694766	<.0001	1.9431	A04A	ANTIEMETICS AND ANTINAUSEANTS	A04AA	Serotonin (5HT3) antagonists		METHYLPHENIDATE	101410	0.0009	0.428149	N06B	PSYCHOSTIMULANTS, AGENTS USED FOR ADHD AND NOOTROPICS	N06BA	Centrally acting sympathomimetics
BACLOFEN	390690	<.0001	1.90121	M03B	MUSCLE RELAXANTS, CENTRALLY ACTING AGENTS	M03BX	Other centrally acting agents		FLUOXETINE	133327	<.0001	0.410488	N06A	ANTIDEPRESSANTS	N06AB	Selective serotonin reuptake inhibitors
PACLITAXEL	308586	<.0001	1.8714	L01C	PLANT ALKALOIDS AND OTHER NATURAL PRODUCTS	L01CD	Taxanes		TIOTROPIUM	198012	<.0001	0.409602	R03B	OTHER DRUGS FOR OBSTRUCTIVE AIRWAY DISEASES, INHALANTS	R03BB	Anticholinergics
FAMOTIDINE	404623	<.0001	1.83561	A02B	DRUGS FOR PEPTIC ULCER AND GASTRO-OESOPHAGEAL REFLUX DISEASE (GORD)	A02BA	H2-receptor antagonists		TACROLIMUS	208212	<.0001	0.389478	D11A	OTHER DERMATOLOGICAL PREPARATIONS	D11AH	Agents for dermatitis, excluding corticosteroids
PEGFILGRASTIM	180030	0.0005	1.81007	L03A	IMMUNOSTIMULANTS	L03AA	Colony stimulating factors						L04A	IMMUNOSUPPRESSANTS	L04AD	Calcineurin inhibitors
DOXYCYCLINE	226612	0.0005	1.71531	A01A	STOMATOLOGICAL PREPARATIONS	A01AB	Antiinfectives and antiseptics for local oral treatment		RIBAVIRIN	207774	<.0001	0.372126	J05A	DIRECT ACTING ANTIVIRALS	J05AP	Antivirals for treatment of HCV infections
				J01A	TETRACYCLINES	J01AA	Tetracyclines		CLONIDINE	96974	0.0003	0.369846	C02A	ANTIADRENERGIC AGENTS, CENTRALLY ACTING	C02AC	Imidazoline receptor agonists
VALACICLOVIR	240709	0.0008	1.68011	J05A	DIRECT ACTING ANTIVIRALS	J05AB	Nucleosides and nucleotides excl. reverse transcriptase inhibitors						N02C	ANTIMIGRAINE PREPARATIONS	N02CX	Other antimigraine preparations
TAMSULOSIN	412182	<.0001	1.66792	G04C	DRUGS USED IN BENIGN PROSTATIC HYPERTROPHY	G04CA	Alpha-adrenoreceptor antagonists						S01E	ANTIGLAUCOMA PREPARATIONS AND MIOTICS	S01EA	Sympathomimetics in glaucoma therapy
ALLOPURINOL	578846	<.0001	1.66364	M04A	ANTIGOUT PREPARATIONS	M04AA	Preparations inhibiting uric acid production		CICLOSPORIN	155702	<.0001	0.351382	L04A	IMMUNOSUPPRESSANTS	L04AD	Calcineurin inhibitors
INSULIN HUMAN	287789	0.0006	1.62366	A10A	INSULINS AND ANALOGUES	A10AB	Insulins and analogues for injection, fast-acting						S01X	OTHER OPHTHALMOLOGICALS	S01XA	Other ophthalmologicals
				A10A	INSULINS AND ANALOGUES	A10AC	Insulins and analogues for injection, intermediate-acting		METHOTREXATE	420926	<.0001	0.344256	L01B	ANTIMETABOLITES	L01BA	Folic acid analogues
				A10A	INSULINS AND ANALOGUES	A10AD	Insulins and analogues for injection, intermediate- or long-acting combined with fast-acting						L04A	IMMUNOSUPPRESSANTS	L04AX	Other immunosuppressants
				A10A	INSULINS AND ANALOGUES	A10AE	Insulins and analogues for injection, long-acting		CLOZAPINE	171367	<.0001	0.341221	N05A	ANTIPSYCHOTICS	N05AH	Diazepines, oxazepines, thiazepines and oxepines
				A10A	INSULINS AND ANALOGUES	A10AF	Insulins and analogues for inhalation		TOFACITINIB	83108	0.0004	0.340726	L04A	IMMUNOSUPPRESSANTS	L04AA	Selective immunosuppressants
OMEPRAZOLE	1729043	<.0001	1.30341	A02B	DRUGS FOR PEPTIC ULCER AND GASTRO-OESOPHAGEAL REFLUX DISEASE (GORD)	A02BC	Proton pump inhibitors		ROSIGLITAZONE	128638	<.0001	0.337388	A10B	BLOOD GLUCOSE LOWERING DRUGS, EXCL. INSULINS	A10BG	Thiazolidinediones
ACETYLSALICYLIC ACID	2916425	0.0002	1.2047	A01A	STOMATOLOGICAL PREPARATIONS	A01AD	Other agents for local oral treatment		VENLAFAXINE	152183	<.0001	0.309899	N06A	ANTIDEPRESSANTS	N06AX	Other antidepressants
				B01A	ANTITHROMBOTIC AGENTS	B01AC	Platelet aggregation inhibitors excl. heparin		TENOFOVIR	240643	<.0001	0.30546	J05A	DIRECT ACTING ANTIVIRALS	J05AF	Nucleoside and nucleotide reverse transcriptase inhibitors
				N02B	OTHER ANALGESICS AND ANTIPYRETICS	N02BA	Salicylic acid and derivatives						J05A	DIRECT ACTING ANTIVIRALS	J05AF	Nucleoside and nucleotide reverse transcriptase inhibitors
PARACETAMOL	3543655	<.0001	0.770751	N02B	OTHER ANALGESICS AND ANTIPYRETICS	N02BE	Anilides		TELAPREVIR	71461	0.0003	0.290602	J05A	DIRECT ACTING ANTIVIRALS	J05AP	Antivirals for treatment of HCV infections
RANITIDINE	1007019	0.0009	0.719676	A02B	DRUGS FOR PEPTIC ULCER AND GASTRO-OESOPHAGEAL REFLUX DISEASE (GORD)	A02BA	H2-receptor antagonists		BUPRENORPHINE	136571	<.0001	0.234818	N02A	OPIOIDS	N02AE	Oripavine derivatives
LEVOTHYROXINE	2038694	<.0001	0.669341	H03A	THYROID PREPARATIONS	H03AA	Thyroid hormones						N07B	DRUGS USED IN ADDICTIVE DISORDERS	N07BC	Drugs used in opioid dependence
BUDESONIDE	687501	0.0006	0.655419	A07E	INTESTINAL ANTIINFLAMMATORY AGENTS	A07EA	Corticosteroids acting locally		EMTRICITABINE	201741	<.0001	0.233603	J05A	DIRECT ACTING ANTIVIRALS	J05AF	Nucleoside and nucleotide reverse transcriptase inhibitors
				D07A	CORTICOSTEROIDS, PLAIN	D07AC	Corticosteroids, potent (group III)		EVEROLIMUS	72804	<.0001	0.233359	L04A	IMMUNOSUPPRESSANTS	L04AA	Selective immunosuppressants
				R01A	DECONGESTANTS AND OTHER NASAL PREPARATIONS FOR TOPICAL USE	R01AD	Corticosteroids		AMBRISENTAN	73216	<.0001	0.232045	C02K	OTHER ANTIHYPERTENSIVES	C02KX	Antihypertensives for pulmonary arterial hypertension
				R03B	OTHER DRUGS FOR OBSTRUCTIVE AIRWAY DISEASES, INHALANTS	R03BA	Glucocorticoids		COBICISTAT	58472	0.0003	0.226022	V03A	ALL OTHER THERAPEUTIC PRODUCTS	V03AX	Other therapeutic products
WARFARIN	893032	<.0001	0.635929	B01A	ANTITHROMBOTIC AGENTS	B01AA	Vitamin K antagonists		PALIPERIDONE	62735	0.0001	0.21065	N05A	ANTIPSYCHOTICS	N05AX	Other antipsychotics
SALMETEROL	647302	0.0004	0.635591	R03A	ADRENERGICS, INHALANTS	R03AC	Selective beta-2-adrenoreceptor agonists		APREMILAST	83146	<.0001	0.204302	L04A	IMMUNOSUPPRESSANTS	L04AA	Selective immunosuppressants
DULOXETINE	744028	0.0001	0.626563	N06A	ANTIDEPRESSANTS	N06AX	Other antidepressants		AZATHIOPRINE	102540	<.0001	0.20243	L04A	IMMUNOSUPPRESSANTS	L04AX	Other immunosuppressants
TIOTROPIUM	528919	0.0004	0.600124	R03B	OTHER DRUGS FOR OBSTRUCTIVE AIRWAY DISEASES, INHALANTS	R03BB	Anticholinergics		SULFASALAZINE	74735	<.0001	0.176795	A07E	INTESTINAL ANTIINFLAMMATORY AGENTS	A07EC	Aminosalicylic acid and similar agents
QUETIAPINE	673580	<.0001	0.587404	N05A	ANTIPSYCHOTICS	N05AH	Diazepines, oxazepines, thiazepines and oxepines		LEFLUNOMIDE	80722	<.0001	0.163668	L04A	IMMUNOSUPPRESSANTS	L04AA	Selective immunosuppressants
CELECOXIB	522298	0.0002	0.577693	L01X	OTHER ANTINEOPLASTIC AGENTS	L01XX	Other antineoplastic agents		LEUPRORELIN	132288	<.0001	0.156841	L02A	HORMONES AND RELATED AGENTS	L02AE	Gonadotropin releasing hormone analogues
				M01A	ANTIINFLAMMATORY AND ANTIRHEUMATIC PRODUCTS, NON-STEROIDS	M01AH	Coxibs		ENZALUTAMIDE	143014	<.0001	0.145056	L02B	HORMONE ANTAGONISTS AND RELATED AGENTS	L02BB	Anti-androgens
CETIRIZINE	660167	<.0001	0.575595	R06A	ANTIHISTAMINES FOR SYSTEMIC USE	R06AE	Piperazine derivatives		ABIRATERONE	65244	<.0001	0.144663	L02B	HORMONE ANTAGONISTS AND RELATED AGENTS	L02BX	Other hormone antagonists and related agents
				S01G	DECONGESTANTS AND ANTIALLERGICS	S01GX	Other antiallergics		ZIDOVUDINE	43331	0.0003	0.130724	J05A	DIRECT ACTING ANTIVIRALS	J05AF	Nucleoside and nucleotide reverse transcriptase inhibitors
ETHANOL	469622	0.0002	0.559085	D08A	ANTISEPTICS AND DISINFECTANTS	D08AX	Other antiseptics and disinfectants		ROFECOXIB	130505	<.0001	0.130073	M01A	ANTIINFLAMMATORY AND ANTIRHEUMATIC PRODUCTS, NON-STEROIDS	M01AH	Coxibs
				V03A	ALL OTHER THERAPEUTIC PRODUCTS	V03AB	Antidotes		TREPROSTINIL	75572	<.0001	0.124874	B01A	ANTITHROMBOTIC AGENTS	B01AC	Platelet aggregation inhibitors excl. heparin
				V03A	ALL OTHER THERAPEUTIC PRODUCTS	V03AZ	Nerve depressants		EFAVIRENZ	93998	<.0001	0.100369	J05A	DIRECT ACTING ANTIVIRALS	J05AG	Non-nucleoside reverse transcriptase inhibitors
NAPROXEN	653241	<.0001	0.557685	G02C	OTHER GYNECOLOGICALS	G02CC	Antiinflammatory products for vaginal administration		LISDEXAMFETAMINE	29183	0.0009	0.0647076	N06B	PSYCHOSTIMULANTS, AGENTS USED FOR ADHD AND NOOTROPICS	N06BA	Centrally acting sympathomimetics
				M01A	ANTIINFLAMMATORY AND ANTIRHEUMATIC PRODUCTS, NON-STEROIDS	M01AE	Propionic acid derivatives		ZIPRASIDONE	31837	0.0004	0.0593113	N05A	ANTIPSYCHOTICS	N05AE	Indole derivatives
				M02A	TOPICAL PRODUCTS FOR JOINT AND MUSCULAR PAIN	M02AA	Antiinflammatory preparations, non-steroids for topical use		MERCAPTOPURINE	33625	0.0003	0.056156	L01B	ANTIMETABOLITES	L01BB	Purine analogues
RIVAROXABAN	473037	0.0001	0.53845	B01A	ANTITHROMBOTIC AGENTS	B01AF	Direct factor Xa inhibitors		ISOTRETINOIN	58642	<.0001	0.0321883	D10A	ANTI-ACNE PREPARATIONS FOR TOPICAL USE	D10AD	Retinoids for topical use in acne
MYCOPHENOLIC ACID	473363	0.0001	0.538078	L04A	IMMUNOSUPPRESSANTS	L04AA	Selective immunosuppressants						D10B	ANTI-ACNE PREPARATIONS FOR SYSTEMIC USE	D10BA	Retinoids for treatment of acne
RIBAVIRIN	418398	0.0002	0.533901	J05A	DIRECT ACTING ANTIVIRALS	J05AP	Antivirals for treatment of HCV infections		ADAPALENE	77899	<.0001	0.0242246	D10A	ANTI-ACNE PREPARATIONS FOR TOPICAL USE	D10AD	Retinoids for topical use in acne
MONTELUKAST	614535	<.0001	0.529064	R03D	OTHER SYSTEMIC DRUGS FOR OBSTRUCTIVE AIRWAY DISEASES	R03DC	Leukotriene receptor antagonists
TACROLIMUS	426261	0.0001	0.524032	D11A	OTHER DERMATOLOGICAL PREPARATIONS	D11AH	Agents for dermatitis, excluding corticosteroids
				L04A	IMMUNOSUPPRESSANTS	L04AD	Calcineurin inhibitors
IPRATROPIUM	369375	0.0003	0.519925	R01A	DECONGESTANTS AND OTHER NASAL PREPARATIONS FOR TOPICAL USE	R01AX	Other nasal preparations
				R03B	OTHER DRUGS FOR OBSTRUCTIVE AIRWAY DISEASES, INHALANTS	R03BB	Anticholinergics
PREGABALIN	904530	<.0001	0.514975	N03A	ANTIEPILEPTICS	N03AX	Other antiepileptics
FLUOXETINE	502722	<.0001	0.475368	N06A	ANTIDEPRESSANTS	N06AB	Selective serotonin reuptake inhibitors
PREDNISONE	2105560	<.0001	0.450173	A07E	INTESTINAL ANTIINFLAMMATORY AGENTS	A07EA	Corticosteroids acting locally
				H02A	CORTICOSTEROIDS FOR SYSTEMIC USE, PLAIN	H02AB	Glucocorticoids
TENOFOVIR	378714	<.0001	0.424222	J05A	DIRECT ACTING ANTIVIRALS	J05AF	Nucleoside and nucleotide reverse transcriptase inhibitors
CORTISONE	200958	0.0007	0.409678	H02A	CORTICOSTEROIDS FOR SYSTEMIC USE, PLAIN	H02AB	Glucocorticoids
				S01B	ANTIINFLAMMATORY AGENTS	S01BA	Corticosteroids, plain
ESCITALOPRAM	531906	<.0001	0.404987	N06A	ANTIDEPRESSANTS	N06AB	Selective serotonin reuptake inhibitors
VENLAFAXINE	582678	<.0001	0.383061	N06A	ANTIDEPRESSANTS	N06AX	Other antidepressants
LETROZOLE	199480	0.0003	0.373394	L02B	HORMONE ANTAGONISTS AND RELATED AGENTS	L02BG	Aromatase inhibitors
DICLOFENAC	653062	<.0001	0.353659	D11A	OTHER DERMATOLOGICAL PREPARATIONS	D11AX	Other dermatologicals
				M01A	ANTIINFLAMMATORY AND ANTIRHEUMATIC PRODUCTS, NON-STEROIDS	M01AB	Acetic acid derivatives and related substances
				M02A	TOPICAL PRODUCTS FOR JOINT AND MUSCULAR PAIN	M02AA	Antiinflammatory preparations, non-steroids for topical use
				S01B	ANTIINFLAMMATORY AGENTS	S01BC	Antiinflammatory agents, non-steroids
EMTRICITABINE	310812	<.0001	0.340416	J05A	DIRECT ACTING ANTIVIRALS	J05AF	Nucleoside and nucleotide reverse transcriptase inhibitors
AZATHIOPRINE	335352	<.0001	0.338848	L04A	IMMUNOSUPPRESSANTS	L04AX	Other immunosuppressants
ESTRADIOL	383616	<.0001	0.337021	G03C	ESTROGENS	G03CA	Natural and semisynthetic estrogens, plain
CICLOSPORIN	435119	<.0001	0.333087	L04A	IMMUNOSUPPRESSANTS	L04AD	Calcineurin inhibitors
				S01X	OTHER OPHTHALMOLOGICALS	S01XA	Other ophthalmologicals
MEDROXYPROGESTERONE	156084	0.0007	0.32654	G03A	HORMONAL CONTRACEPTIVES FOR SYSTEMIC USE	G03AC	Progestogens
				G03D	PROGESTOGENS	G03DA	Pregnen (4) derivatives
				L02A	HORMONES AND RELATED AGENTS	L02AB	Progestogens
RISEDRONIC ACID	205401	<.0001	0.324435	M05B	DRUGS AFFECTING BONE STRUCTURE AND MINERALIZATION	M05BA	Bisphosphonates
APREMILAST	281922	<.0001	0.319719	L04A	IMMUNOSUPPRESSANTS	L04AA	Selective immunosuppressants
MACITENTAN	234279	<.0001	0.317876	C02K	OTHER ANTIHYPERTENSIVES	C02KX	Antihypertensives for pulmonary arterial hypertension
LEUPRORELIN	211142	<.0001	0.315604	L02A	HORMONES AND RELATED AGENTS	L02AE	Gonadotropin releasing hormone analogues
ENZALUTAMIDE	146243	0.0004	0.294898	L02B	HORMONE ANTAGONISTS AND RELATED AGENTS	L02BB	Anti-androgens
SALICYLIC ACID	199993	<.0001	0.294002	D01A	ANTIFUNGALS FOR TOPICAL USE	D01AE	Other antifungals for topical use
				D11A	OTHER DERMATOLOGICAL PREPARATIONS	D11AC	Medicated shampoos
				N02B	OTHER ANALGESICS AND ANTIPYRETICS	N02BA	Salicylic acid and derivatives
				S01B	ANTIINFLAMMATORY AGENTS	S01BC	Antiinflammatory agents, non-steroids
ALENDRONIC ACID	721042	<.0001	0.287612	M05B	DRUGS AFFECTING BONE STRUCTURE AND MINERALIZATION	M05BA	Bisphosphonates
TREPROSTINIL	322966	<.0001	0.279031	B01A	ANTITHROMBOTIC AGENTS	B01AC	Platelet aggregation inhibitors excl. heparin
METHOTREXATE	1888276	<.0001	0.27859	L01B	ANTIMETABOLITES	L01BA	Folic acid analogues
				L04A	IMMUNOSUPPRESSANTS	L04AX	Other immunosuppressants
HYDROXYCHLOROQUINE	780070	<.0001	0.265771	P01B	ANTIMALARIALS	P01BA	Aminoquinolines
AMBRISENTAN	321051	<.0001	0.256279	C02K	OTHER ANTIHYPERTENSIVES	C02KX	Antihypertensives for pulmonary arterial hypertension
CAFFEINE	332244	<.0001	0.247632	D11A	OTHER DERMATOLOGICAL PREPARATIONS	D11AX	Other dermatologicals
				N06B	PSYCHOSTIMULANTS, AGENTS USED FOR ADHD AND NOOTROPICS	N06BC	Xanthine derivatives
SUMATRIPTAN	177725	<.0001	0.242622	N02C	ANTIMIGRAINE PREPARATIONS	N02CC	Selective serotonin (5HT1) agonists
TOFACITINIB	608990	<.0001	0.237785	L04A	IMMUNOSUPPRESSANTS	L04AA	Selective immunosuppressants
ESTROGENS CONJUGATED	258947	<.0001	0.196726	G03C	ESTROGENS	G03CA	Natural and semisynthetic estrogens, plain
EFAVIRENZ	146874	<.0001	0.186839	J05A	DIRECT ACTING ANTIVIRALS	J05AG	Non-nucleoside reverse transcriptase inhibitors
NORETHISTERONE	111080	0.0002	0.176484	G03A	HORMONAL CONTRACEPTIVES FOR SYSTEMIC USE	G03AC	Progestogens
				G03D	PROGESTOGENS	G03DC	Estren derivatives
ROFECOXIB	301917	<.0001	0.168691	M01A	ANTIINFLAMMATORY AND ANTIRHEUMATIC PRODUCTS, NON-STEROIDS	M01AH	Coxibs
ETHINYLESTRADIOL	521015	<.0001	0.157765	G03C	ESTROGENS	G03CA	Natural and semisynthetic estrogens, plain
				L02A	HORMONES AND RELATED AGENTS	L02AA	Estrogens
PHENYLEPHRINE	126286	<.0001	0.155222	C01C	CARDIAC STIMULANTS EXCL. CARDIAC GLYCOSIDES	C01CA	Adrenergic and dopaminergic agents
				R01A	DECONGESTANTS AND OTHER NASAL PREPARATIONS FOR TOPICAL USE	R01AA	Sympathomimetics, plain
				R01B	NASAL DECONGESTANTS FOR SYSTEMIC USE	R01BA	Sympathomimetics
				S01F	MYDRIATICS AND CYCLOPLEGICS	S01FB	Sympathomimetics excl. antiglaucoma preparations
				S01G	DECONGESTANTS AND ANTIALLERGICS	S01GA	Sympathomimetics used as decongestants
LEVONORGESTREL	487736	<.0001	0.152498	G02B	CONTRACEPTIVES FOR TOPICAL USE	G02BA	Intrauterine contraceptives
				G03A	HORMONAL CONTRACEPTIVES FOR SYSTEMIC USE	G03AC	Progestogens
				G03A	HORMONAL CONTRACEPTIVES FOR SYSTEMIC USE	G03AD	Emergency contraceptives
DROSPIRENONE	199675	<.0001	0.137396	G03A	HORMONAL CONTRACEPTIVES FOR SYSTEMIC USE	G03AC	Progestogens
ZIDOVUDINE	89372	0.0003	0.131618	J05A	DIRECT ACTING ANTIVIRALS	J05AF	Nucleoside and nucleotide reverse transcriptase inhibitors
LEFLUNOMIDE	620003	<.0001	0.119887	L04A	IMMUNOSUPPRESSANTS	L04AA	Selective immunosuppressants
SULFASALAZINE	474998	<.0001	0.107132	A07E	INTESTINAL ANTIINFLAMMATORY AGENTS	A07EC	Aminosalicylic acid and similar agents
ISOTRETINOIN	137222	<.0001	0.0857023	D10A	ANTI-ACNE PREPARATIONS FOR TOPICAL USE	D10AD	Retinoids for topical use in acne
				D10B	ANTI-ACNE PREPARATIONS FOR SYSTEMIC USE	D10BA	Retinoids for treatment of acne
ORLISTAT	62107	0.0009	0.063138	A08A	ANTIOBESITY PREPARATIONS, EXCL. DIET PRODUCTS	A08AB	Peripherally acting antiobesity products
ETONOGESTREL	230707	<.0001	0.0509516	G03A	HORMONAL CONTRACEPTIVES FOR SYSTEMIC USE	G03AC	Progestogens
PHTHALYLSULFATHIAZOLE	97530	<.0001	0.0401994	A07A	INTESTINAL ANTIINFECTIVES	A07AB	Sulfonamides
DESOXIMETASONE	157983	<.0001	0.0248097	D07A	CORTICOSTEROIDS, PLAIN	D07AC	Corticosteroids, potent (group III)
ADAPALENE	408868	<.0001	0.00957461	D10A	ANTI-ACNE PREPARATIONS FOR TOPICAL USE	D10AD	Retinoids for topical use in acne
