# Supplementary material for: The Association between Molecular Initiating Events and Drug-Induced Hiccups
Source: Pharmaceuticals (Basel). 2024 Mar 16;17(3):379. doi: 10.3390/ph17030379 (PMC10975674; doi:10.3390/ph17030379)
Supplement: Supplementary file 1 [file pharmaceuticals-17-00379-s001.zip › Supplement 2.xlsx]

## Sheet: S2
	Supplementary Table S2. The MIE activity using QSAR Toxicity Predictor
	a) Men's Table
	Drug name	Number of reports	P-value	ROR	Positive / Nagative	ATAD5 inducerucer	p53 agonist	MMP disruptor	GR agonist	GR antagonist	Arlbd agonist	ARfull antagonist	Arlbd antagonist	TR antagonist	ERlbd agonist	ERlbd antagonist	ERfull antagonist	AhR agonist	Arom antagonist	PPARg agonist	PPARg antagonist	ARE agonist	PPARd antagonist	PPARd agonist	HSR activator	FXR agonist	FXR antagonist	VDR agonist	VDR antagonist	NFkB agonist	ERsr agonist	ROR antagonist	AP1 agonist	RXR agonist	RAR antagonist	CAR agonist	CAR antagonist	HIF1 agonist	TSHR agonist	H2AX agonist	Arfulls antagonist	Erfulls antagonist	ARant agonist	HDAC antagonist	Shh agonist	ERaant agonist	Shh antagonist	TSHR agonist / antagonist	ERb agonist
	NICOTINE	64381	<.0001	24.5813	Positive signal	0	0	0	0	0	1	0	0	0	0	0	0	0	0	0	0	0	0	0	0	0	0	0	0	0	0	0	1	0	0	0	0	0	0	0	0	0	0	0	0	0	0	0	0
	AZASETRON	1269	<.0001	22.4537	Positive signal	0	0	1	0	0	0	0	1	1	0	0	0	0	1	0	0	0	0	0	0	0	0	0	0	0	0	0	1	0	0	0	0	0	0	0	0	0	0	0	0	0	0	0	0
	APREPITANT	17338	<.0001	19.0268	Positive signal	1	1	1	1	1	1	1	1	1	0	1	0	0	1	1	1	1	1	1	1	1	1	1	1	0	1	1	1	1	1	0	1	1	0	0	1	0	0	1	0	0	1	0	0
	OTERACIL	2406	<.0001	13.3953	Positive signal	0	0	0	0	0	0	0	0	0	0	0	0	0	0	0	0	0	0	0	0	0	0	0	0	0	0	0	0	0	0	0	0	0	0	0	0	0	0	0	0	0	0	1	0
	GIMERACIL	2469	<.0001	13.0525	Positive signal	0	0	0	0	0	0	0	0	0	0	0	0	1	0	0	0	1	0	0	0	0	0	1	0	0	0	0	1	0	0	0	1	0	0	0	0	0	0	0	0	0	0	0	0
	FOSAPREPITANT	2877	<.0001	12.5188	Positive signal	1	0	0	1	1	0	1	1	0	0	1	1	0	1	0	1	1	1	1	1	1	1	1	1	0	1	0	1	0	1	0	1	0	0	1	1	1	0	0	0	0	1	1	0
	ETHOSUXIMIDE	2489	<.0001	9.89181	Positive signal	0	0	0	0	0	0	0	0	0	0	0	0	0	0	0	0	0	0	0	0	0	0	0	0	0	0	0	0	0	0	0	0	0	0	0	0	0	0	0	0	0	0	0	0
	CHLORPROMAZINE	24415	<.0001	9.88214	Positive signal	0	1	1	1	1	1	1	1	1	0	1	1	1	1	1	1	1	1	1	1	1	1	0	1	1	0	1	1	1	1	1	1	0	1	1	1	1	0	0	0	0	1	0	0
	TEGAFUR	4223	<.0001	9.4201	Positive signal	0	0	0	0	0	0	0	0	0	0	0	0	0	0	0	0	0	0	0	0	0	0	0	0	0	0	0	0	0	0	0	0	0	0	0	0	0	0	0	0	0	0	0	0
	PALONOSETRON	18723	<.0001	8.2057	Positive signal	0	0	0	0	0	0	0	0	1	0	1	1	1	0	0	0	0	1	1	1	1	1	1	1	0	0	0	1	0	1	1	0	0	0	0	0	0	0	0	0	0	1	0	0
	ROXITHROMYCIN	2553	0.0007	8.15607	Positive signal	0	0	0	0	1	0	0	0	0	0	0	0	0	0	0	1	1	1	1	0	1	1	1	1	1	1	1	1	1	1	0	0	0	0	0	1	0	0	0	0	0	1	1	0
	DELORAZEPAM	3169	0.0002	7.76547	Positive signal	1	1	1	0	1	0	1	1	1	0	1	1	1	1	1	1	1	1	0	1	1	1	1	1	0	0	1	1	0	1	1	1	0	0	1	1	1	1	0	0	0	1	0	0
	GRANISETRON	31767	<.0001	6.26912	Positive signal	0	0	1	0	0	0	0	0	1	0	0	0	1	0	0	1	1	1	0	0	0	0	0	0	0	0	0	1	0	0	0	0	0	1	0	1	0	0	0	0	0	1	0	0
	IRINOTECAN	64327	<.0001	6.23623	Positive signal	1	1	1	1	1	1	1	1	1	1	1	1	0	1	1	1	1	1	1	0	1	1	1	1	0	1	1	1	0	1	0	1	1	0	1	1	1	0	0	0	0	1	0	1
	MITOMYCIN	4015	0.0008	6.12689	Positive signal	0	1	0	0	1	0	1	0	1	0	1	1	0	1	1	0	0	1	1	0	0	1	1	1	0	0	0	0	1	0	0	1	1	0	1	1	1	0	0	0	0	0	1	0
	TRICHLORMETHIAZIDE	5968	0.0002	5.38999	Positive signal	0	0	0	1	0	0	0	0	0	0	0	0	0	0	0	0	1	0	0	0	0	0	0	0	0	0	0	0	0	0	0	0	0	0	0	0	0	0	0	0	0	1	1	0
	FLUOROURACIL	115432	<.0001	5.16429	Positive signal	1	1	0	0	0	0	0	0	1	0	1	1	0	1	0	0	0	0	0	0	0	0	0	0	0	0	0	0	0	0	1	1	1	0	1	0	0	0	0	0	0	0	0	0
	PEMETREXED	42226	<.0001	4.98423	Positive signal	1	1	0	0	0	0	1	0	0	0	0	0	0	0	0	1	1	0	0	0	1	1	1	1	0	0	0	0	0	0	0	0	1	0	1	0	0	0	0	0	0	0	1	0
	CAPECITABINE	74068	<.0001	4.94929	Positive signal	0	0	0	0	1	0	0	0	0	0	0	0	0	0	0	0	0	0	0	0	0	0	0	0	0	0	1	0	0	0	0	0	0	0	0	0	0	0	0	1	0	1	1	0
	LEVOFOLINIC ACID	14187	<.0001	4.93686	Positive signal	0	0	0	0	1	0	1	0	1	0	0	0	0	0	0	0	1	0	0	0	0	0	1	0	0	0	0	0	0	0	0	0	1	0	0	0	0	0	0	0	0	0	1	0
	HYDROXOCOBALAMIN	7375	0.0002	4.87448	Positive signal	1	0	0	1	0	1	1	0	1	1	1	1	0	1	1	1	1	1	1	0	1	1	1	1	1	1	1	0	0	0	0	0	0	0	0	0	0	0	0	0	0	0	1	1
	OXALIPLATIN	104006	<.0001	4.73612	Positive signal	1	1	0	0	0	1	1	0	1	1	0	1	0	1	0	0	1	1	1	0	0	0	0	1	0	0	0	1	0	1	0	0	1	0	0	1	0	0	0	1	1	1	0	1
	FOLINIC ACID	85939	<.0001	4.6646	Positive signal	0	0	0	0	1	0	1	0	1	0	0	0	0	0	0	0	1	0	0	0	0	0	1	1	0	0	0	0	0	0	0	0	0	0	1	0	0	0	0	0	0	0	1	0
	LENALIDOMIDE	322094	<.0001	4.61402	Positive signal	0	0	0	0	1	0	0	0	0	0	0	0	0	0	0	0	0	0	0	0	0	0	0	0	0	0	0	0	0	0	0	0	0	0	0	0	0	0	0	0	0	0	0	0
	IXAZOMIB	27237	<.0001	4.24077	Positive signal	0	1	0	0	1	0	1	1	1	1	1	0	0	1	1	1	1	0	0	0	1	1	1	0	0	1	0	0	0	1	0	0	0	0	0	1	0	0	0	0	0	0	1	0
	MEGESTROL	30905	<.0001	4.22829	Positive signal	0	1	1	1	1	1	1	1	1	1	1	0	0	1	0	1	1	0	1	0	1	1	1	0	0	0	1	0	1	1	0	1	0	1	0	1	1	1	0	1	0	1	0	1
	DEXAMETHASONE	429590	<.0001	4.20541	Positive signal	0	0	0	1	1	1	1	1	0	0	1	1	1	1	0	0	0	0	1	0	0	0	0	0	0	0	1	0	0	0	0	0	0	0	0	1	1	1	0	0	0	1	1	0
	CISPLATIN	107454	<.0001	4.04896	Positive signal	1	1	1	1	1	1	1	1	1	1	1	1	1	1	1	1	1	1	1	1	1	1	1	1	1	1	1	1	1	1	0	1	1	1	1	1	1	0	0	1	1	1	1	0
	MECOBALAMIN	17347	<.0001	4.03646	Positive signal	1	0	0	1	0	1	1	0	1	1	1	1	0	1	1	1	1	1	1	0	1	1	1	1	0	1	1	1	0	0	0	0	0	0	0	0	0	0	0	0	0	0	1	1
	CITRIC ACID	12068	0.0001	3.91919	Positive signal	0	0	0	0	0	0	0	0	0	0	0	0	0	0	0	0	0	0	0	0	0	0	0	0	0	0	0	0	0	0	0	0	0	0	0	0	0	1	0	0	0	0	1	0
	APOMORPHINE	13294	<.0001	3.84246	Positive signal	0	1	1	0	1	1	1	1	1	1	0	1	1	1	1	1	1	1	0	1	1	1	1	1	0	0	1	1	0	1	1	1	1	1	1	1	1	1	1	1	0	1	0	0
	OSELTAMIVIR	23830	<.0001	3.41454	Positive signal	0	0	0	0	0	0	0	0	0	0	0	0	0	0	0	0	0	0	0	0	0	0	0	0	0	0	0	0	0	0	0	0	0	0	0	0	0	0	0	0	0	0	0	0
	BORTEZOMIB	94999	<.0001	3.37439	Positive signal	1	1	0	0	1	1	1	1	1	1	1	1	0	1	1	1	1	1	1	1	1	1	1	1	0	0	1	0	0	0	0	1	0	0	0	1	1	0	0	1	0	1	1	0
	SUNITINIB	97065	<.0001	3.34171	Positive signal	0	0	1	0	1	1	1	0	1	0	0	1	1	1	1	1	1	1	1	0	0	1	1	1	1	0	1	1	1	1	0	1	1	0	0	1	1	0	0	0	0	1	1	0
	PROCHLORPERAZINE	84453	<.0001	3.30012	Positive signal	0	1	1	1	0	0	1	0	1	0	1	0	1	1	1	1	1	1	1	0	1	1	0	1	0	1	1	1	1	1	0	1	0	1	1	1	0	0	0	0	0	1	0	0
	GEMCITABINE	73136	<.0001	3.29105	Positive signal	0	1	0	0	1	0	0	0	1	0	0	0	0	0	1	1	0	0	0	0	0	1	0	0	0	0	1	0	0	1	0	1	0	0	1	0	0	0	0	0	0	0	1	0
	CARFILZOMIB	22449	<.0001	3.28702	Positive signal	1	1	1	1	1	1	1	1	1	1	1	1	0	1	1	1	1	1	1	1	0	1	1	1	0	0	1	1	1	1	1	1	1	1	1	1	1	0	0	0	0	1	1	1
	DOPAMINE	19148	<.0001	3.26039	Positive signal	0	0	0	0	0	0	1	0	1	0	0	1	1	1	0	0	0	0	1	0	0	0	0	0	0	0	0	1	0	1	0	0	0	0	1	0	1	0	0	0	0	1	1	0
	SODIUM PICOSULFATE	14671	0.0007	3.22316	Positive signal	0	1	1	1	0	1	1	1	1	0	0	1	1	1	0	1	0	1	1	0	0	0	1	0	0	1	1	0	1	1	0	0	0	0	1	0	0	0	0	0	0	0	0	0
	DRONABINOL	17044	0.0003	3.21858	Positive signal	1	1	1	1	1	1	1	1	1	1	1	0	1	1	1	1	1	1	1	1	1	1	1	1	1	1	0	0	1	1	1	1	1	1	1	1	0	0	0	1	0	1	0	1
	PACLITAXEL	70773	<.0001	3.18603	Positive signal	0	1	1	1	1	1	1	1	1	0	0	1	0	0	1	1	1	1	1	0	0	1	1	1	0	1	1	1	1	1	0	1	1	0	0	1	1	1	0	0	0	1	1	1
	DONEPEZIL	51195	<.0001	3.06977	Positive signal	1	1	1	1	1	0	1	1	1	0	1	1	0	1	1	1	1	1	0	1	1	1	1	1	0	1	1	1	1	1	0	1	1	1	0	1	0	0	0	0	0	1	0	0
	CLARITHROMYCIN	67415	<.0001	3.00648	Positive signal	0	0	1	0	0	0	0	0	0	0	0	0	0	0	0	1	1	1	1	1	1	1	1	1	1	0	0	1	1	0	0	0	1	0	0	0	0	0	0	0	0	1	1	0
	BROTIZOLAM	19527	0.0003	3.00296	Positive signal	1	0	1	0	1	0	1	1	1	0	1	1	1	1	0	1	1	1	0	1	0	1	1	0	0	0	1	1	1	1	1	1	0	1	0	1	1	0	0	0	0	1	0	0
	POMALIDOMIDE	65167	<.0001	2.93535	Positive signal	0	0	0	0	0	0	0	0	0	0	0	0	0	0	0	1	0	0	1	0	0	0	0	1	0	0	0	0	0	0	0	0	0	0	0	0	0	0	0	0	0	0	0	0
	DOCETAXEL	66766	<.0001	2.92186	Positive signal	1	1	1	1	1	1	1	1	1	0	0	1	0	1	1	1	1	1	0	0	0	1	1	1	0	0	0	0	0	1	0	1	0	0	0	0	0	0	0	0	0	1	1	1
	METOCLOPRAMIDE	142759	<.0001	2.77765	Positive signal	0	0	0	0	0	0	0	0	0	0	0	0	1	0	0	0	0	0	0	0	0	0	0	0	0	0	0	0	0	0	0	1	0	0	0	0	0	0	0	0	0	0	0	0
	SORAFENIB	58769	<.0001	2.73821	Positive signal	1	1	1	1	1	1	1	1	1	1	1	1	0	1	1	1	1	1	1	1	1	1	1	1	0	0	1	0	1	1	0	1	0	0	0	1	1	0	0	1	0	1	1	1
	CARBOPLATIN	101361	<.0001	2.67344	Positive signal	0	0	0	0	0	0	0	0	0	0	0	0	0	0	0	0	0	0	0	0	0	0	0	0	0	0	0	0	0	0	0	0	0	0	0	0	0	0	0	0	0	0	0	0
	ITRACONAZOLE	23551	0.0008	2.65027	Positive signal	1	0	0	1	1	1	1	1	1	1	1	1	1	1	1	1	1	1	1	0	1	1	1	1	1	1	1	0	1	1	1	1	0	1	0	1	1	0	0	0	0	1	0	0
	ARIPIPRAZOLE	136489	<.0001	2.62595	Positive signal	1	1	1	1	1	1	1	1	1	0	1	1	1	1	1	1	1	1	1	1	0	1	1	1	0	0	1	1	1	1	0	1	1	0	0	1	1	0	0	0	0	1	0	1
	REBAMIPIDE	26323	0.0009	2.51484	Positive signal	0	0	0	1	1	0	1	1	0	0	1	1	1	0	0	1	0	1	0	0	0	0	0	0	0	0	1	0	0	0	0	0	0	0	0	0	1	0	0	0	0	0	1	0
	ATROPINE	48325	<.0001	2.46683	Positive signal	0	0	0	0	0	0	0	0	0	0	0	0	0	0	0	0	0	1	0	0	0	0	0	0	0	0	0	0	0	0	0	1	0	0	0	0	0	0	0	0	0	1	0	0
	MAGNESIUM OXIDE	116226	<.0001	2.46182	Positive signal	1	1	1	1	1	1	1	1	1	1	1	1	1	1	1	1	1	1	1	1	1	1	1	1	1	1	1	1	1	1	0	1	1	1	1	1	1	0	0	1	0	1	1	0
	MEMANTINE	36917	0.0006	2.30567	Positive signal	0	0	0	0	0	0	1	1	1	1	0	0	0	0	0	0	0	0	0	0	0	0	0	0	0	0	1	0	0	1	0	0	0	0	0	1	0	1	0	0	0	1	0	0
	BACLOFEN	131359	<.0001	2.20656	Positive signal	1	0	0	0	0	0	1	0	0	0	0	0	1	0	0	1	0	0	0	0	0	0	0	0	0	0	0	0	0	0	0	1	0	0	0	0	0	0	1	0	0	0	0	0
	ACICLOVIR	181741	<.0001	2.13833	Positive signal	0	1	0	1	0	0	1	0	0	0	0	0	1	0	0	0	0	0	0	0	0	0	0	0	0	0	0	0	0	0	0	0	0	0	1	0	0	0	0	0	0	0	1	0
	SENNOSIDE A+B	65679	<.0001	2.10299	Positive signal	1	0	0	0	0	0	0	0	0	0	0	0	0	1	0	1	0	1	1	0	0	0	1	1	0	0	0	0	0	1	0	0	1	0	0	0	0	1	0	0	0	0	1	1
	VALACICLOVIR	85408	0.0002	1.88302	Positive signal	0	1	0	0	0	0	0	0	0	0	0	0	1	0	0	0	0	0	0	0	0	0	0	0	0	0	0	0	0	0	0	0	0	0	1	0	0	0	0	0	0	0	1	0
	ONDANSETRON	230629	<.0001	1.86557	Positive signal	0	0	0	0	1	0	1	1	1	0	0	1	1	1	0	1	0	0	0	0	0	0	0	0	0	0	1	1	0	1	1	0	0	0	0	1	0	0	0	0	0	1	0	0
	FAMOTIDINE	149693	<.0001	1.83401	Positive signal	0	0	0	0	0	0	0	0	0	0	0	0	0	0	0	0	0	0	0	0	0	0	0	0	0	0	0	0	0	0	0	0	0	0	0	0	0	0	0	0	0	0	1	0
	ZOLEDRONIC ACID	132275	<.0001	1.81743	Positive signal	0	0	0	0	0	0	0	0	0	0	0	0	0	0	0	0	0	0	0	0	0	0	0	0	0	0	0	0	0	0	0	0	0	0	0	0	0	1	0	0	1	0	1	0
	LEVOFLOXACIN	171040	0.001	1.53786	Positive signal	0	0	0	0	0	0	0	0	0	0	0	0	0	0	0	0	0	0	0	0	0	0	0	0	0	0	0	0	0	0	0	0	0	0	0	0	0	0	0	0	0	0	0	0
	LORAZEPAM	258281	<.0001	1.51751	Positive signal	0	1	0	0	1	0	1	1	0	0	0	0	0	1	1	1	1	1	0	0	0	0	0	0	0	0	0	0	0	1	0	1	0	0	0	0	0	1	1	0	0	1	0	0
	OMEPRAZOLE	602286	0.0005	1.2928	Positive signal	0	0	0	0	1	0	1	1	0	0	1	0	1	0	0	1	1	0	0	1	0	0	1	0	0	1	0	0	1	1	1	1	0	0	0	1	1	0	0	1	0	1	0	0
	RANITIDINE	378068	0.0005	0.673504	Negative signal	0	0	0	0	0	0	0	1	0	0	0	0	0	0	0	0	0	0	0	0	0	0	0	0	0	0	0	0	0	0	0	0	0	0	0	0	0	0	0	0	0	0	0	0
	WARFARIN	376789	0.0002	0.645658	Negative signal	0	0	1	0	1	1	1	0	0	0	0	0	0	0	1	1	1	0	0	0	0	0	0	0	0	0	1	0	0	1	0	1	0	0	0	0	0	0	0	0	0	1	0	0
	CLOPIDOGREL	358242	0.0002	0.637001	Negative signal	0	0	1	0	1	0	1	1	1	0	0	0	1	1	0	1	1	1	0	1	0	0	0	0	1	1	1	1	0	0	1	1	0	1	0	1	0	0	0	0	0	1	0	0
	RISPERIDONE	239670	0.0005	0.590431	Negative signal	0	0	0	0	0	0	1	1	1	0	0	1	1	0	0	1	1	1	1	0	0	0	1	1	0	0	1	0	1	1	0	1	0	1	0	1	1	0	0	0	0	1	0	1
	SALMETEROL	209541	0.0006	0.567331	Negative signal	0	0	1	1	1	0	1	1	1	1	1	0	0	1	1	1	1	0	1	1	1	1	1	1	0	0	1	1	1	1	0	0	1	0	0	0	0	0	0	1	0	1	1	0
	BISOPROLOL	242442	<.0001	0.552464	Negative signal	0	0	0	0	0	0	1	0	0	0	0	0	0	0	0	1	0	0	0	0	0	0	0	0	0	0	0	1	0	0	0	1	0	0	0	0	0	0	0	0	0	0	0	0
	PREDNISONE	632561	<.0001	0.520456	Negative signal	0	0	0	1	1	1	1	1	0	0	1	0	1	1	0	0	1	0	1	0	0	0	0	0	0	0	0	1	0	1	0	1	0	0	0	1	0	1	0	1	0	0	0	0
	QUETIAPINE	251423	<.0001	0.487561	Negative signal	0	0	1	0	1	0	1	1	1	0	1	0	0	1	0	0	1	0	0	0	0	0	0	0	0	0	1	0	0	1	1	1	0	0	0	0	0	0	0	0	0	1	0	0
	ETHANOL	144577	0.0005	0.483009	Negative signal	0	0	0	0	0	0	0	1	0	0	0	0	0	0	0	0	0	0	0	1	1	1	0	1	0	0	0	0	0	0	0	0	0	0	0	1	0	1	0	0	1	0	0	0
	PREGABALIN	262337	<.0001	0.481605	Negative signal	0	0	0	0	0	0	0	0	0	0	0	0	0	0	0	0	0	0	0	0	0	0	0	0	0	0	0	0	0	0	0	0	0	0	0	0	0	0	0	0	0	0	0	0
	DICLOFENAC	161911	0.0002	0.477859	Negative signal	1	1	0	0	1	0	1	1	1	1	1	0	1	1	1	1	1	1	0	0	0	0	0	0	0	1	1	1	0	1	1	1	1	0	0	1	0	0	1	0	0	1	0	0
	NAPROXEN	172795	<.0001	0.469553	Negative signal	0	0	0	0	0	0	0	0	0	1	1	0	1	0	0	1	0	0	0	0	0	0	1	1	0	0	1	0	0	1	1	1	0	0	0	0	0	0	1	0	0	1	0	0
	RIVAROXABAN	207679	<.0001	0.463236	Negative signal	0	0	0	0	0	0	0	1	0	0	0	0	1	0	0	0	1	0	0	0	0	0	0	0	0	0	0	0	0	0	0	0	0	0	0	0	1	0	0	0	0	1	0	0
	ESCITALOPRAM	151254	0.0002	0.461641	Negative signal	0	0	1	1	1	0	1	1	1	0	0	1	0	1	1	1	1	1	1	1	1	0	1	1	0	1	1	1	0	1	0	1	0	1	0	1	1	0	0	0	0	1	0	0
	MYCOPHENOLIC ACID	210602	<.0001	0.456787	Negative signal	0	0	0	0	1	1	0	1	0	0	0	0	1	1	0	0	0	0	0	0	0	0	0	1	0	0	0	0	0	0	0	1	0	0	0	0	1	0	0	0	0	1	0	0
	AMIODARONE	160636	<.0001	0.434617	Negative signal	0	1	1	1	1	0	1	1	1	0	1	0	0	1	1	1	1	1	1	1	0	1	1	1	0	0	1	1	1	1	1	1	1	1	1	1	0	1	0	0	0	1	0	0
	METHYLPHENIDATE	101410	0.0009	0.428149	Negative signal	0	0	0	0	0	0	0	0	0	0	0	0	0	0	0	0	0	0	0	0	0	0	0	1	0	0	0	0	0	0	0	0	0	1	1	1	0	0	0	1	0	1	0	0
	FLUOXETINE	133327	<.0001	0.410488	Negative signal	0	1	1	1	1	1	1	1	1	1	1	1	1	1	1	1	1	1	1	1	1	1	1	1	1	1	1	1	1	1	1	1	1	1	1	1	1	0	0	1	0	1	0	1
	TIOTROPIUM	198012	<.0001	0.409602	Negative signal	0	1	0	1	0	0	0	0	0	0	0	0	0	0	0	1	0	1	0	1	0	1	1	0	0	1	1	1	0	1	0	0	0	0	0	1	1	0	1	0	0	1	0	0
	TACROLIMUS	208212	<.0001	0.389478	Negative signal	1	0	0	1	1	0	1	1	1	1	1	0	0	1	1	1	1	1	1	1	1	1	1	1	1	0	1	1	1	1	0	1	1	1	0	1	1	0	0	0	0	1	1	0
	RIBAVIRIN	207774	<.0001	0.372126	Negative signal	0	1	0	0	1	0	0	0	1	0	1	0	0	1	1	1	1	0	0	0	0	1	0	1	0	0	1	0	0	1	0	1	0	0	1	1	0	1	0	0	0	1	1	0
	CLONIDINE	96974	0.0003	0.369846	Negative signal	0	0	0	0	0	0	0	0	0	0	0	0	0	0	0	0	0	0	0	0	0	0	0	0	0	0	0	0	0	0	0	0	1	0	0	0	0	0	1	0	0	0	0	0
	CICLOSPORIN	155702	<.0001	0.351382	Negative signal	0	1	1	0	1	1	0	0	1	0	1	0	0	0	1	1	1	1	1	0	0	1	1	0	1	1	1	1	1	1	0	1	1	0	0	1	1	0	0	0	0	1	1	1
	METHOTREXATE	420926	<.0001	0.344256	Negative signal	1	1	0	0	0	0	0	0	1	0	1	1	0	0	1	1	1	1	0	0	0	1	1	1	0	0	0	1	1	0	0	1	0	0	1	0	0	0	0	0	0	0	1	0
	CLOZAPINE	171367	<.0001	0.341221	Negative signal	0	0	1	0	0	0	1	0	1	0	1	0	0	1	1	1	0	1	0	0	0	0	0	1	0	0	0	1	0	0	1	1	0	1	0	1	0	0	0	0	0	1	0	0
	TOFACITINIB	83108	0.0004	0.340726	Negative signal	0	0	0	0	0	0	0	0	0	0	0	0	0	0	0	0	0	0	0	0	0	0	0	0	0	0	0	0	0	0	0	0	0	0	0	0	0	0	0	0	0	0	0	0
	ROSIGLITAZONE	128638	<.0001	0.337388	Negative signal	0	0	1	0	1	1	1	1	1	0	0	0	1	1	1	0	1	1	0	0	0	0	0	0	0	0	1	0	1	0	1	1	0	0	0	1	1	0	1	0	0	1	0	0
	VENLAFAXINE	152183	<.0001	0.309899	Negative signal	0	0	1	0	0	0	0	0	1	0	1	0	0	1	0	0	1	0	0	0	0	0	1	1	0	0	0	1	0	1	1	0	0	1	0	0	0	0	0	0	0	1	0	0
	TENOFOVIR	240643	<.0001	0.30546	Negative signal	0	1	0	1	0	0	0	0	0	0	0	0	1	1	0	0	0	0	0	0	0	1	0	0	0	0	0	0	0	0	0	1	0	0	1	0	0	0	0	0	0	0	1	0
	TELAPREVIR	71461	0.0003	0.290602	Negative signal	1	1	1	1	1	1	1	1	1	0	1	1	0	1	1	1	1	1	1	1	1	1	1	1	0	1	1	1	1	0	1	1	1	0	0	1	1	1	0	0	0	1	1	0
	BUPRENORPHINE	136571	<.0001	0.234818	Negative signal	1	0	1	1	1	0	1	1	1	0	1	0	1	0	1	1	1	1	1	1	1	0	1	1	0	0	0	1	0	1	1	0	1	0	1	1	1	1	0	0	0	1	0	1
	EMTRICITABINE	201741	<.0001	0.233603	Negative signal	0	1	0	0	0	1	0	0	0	0	0	0	0	0	0	0	0	0	0	0	0	1	0	0	0	0	1	0	0	0	0	1	0	0	1	0	0	0	0	0	0	0	0	0
	EVEROLIMUS	72804	<.0001	0.233359	Negative signal	1	1	0	0	1	1	1	1	1	1	1	1	0	1	1	1	1	1	1	0	1	1	1	1	1	1	1	1	1	1	0	1	1	1	0	1	1	0	0	0	0	1	1	0
	AMBRISENTAN	73216	<.0001	0.232045	Negative signal	0	1	1	1	1	0	1	1	1	0	1	1	1	1	1	1	0	1	0	0	0	1	0	0	0	1	1	0	1	0	0	1	0	1	0	1	1	0	0	0	0	1	0	0
	COBICISTAT	58472	0.0003	0.226022	Negative signal	1	1	1	1	1	1	1	1	1	1	1	1	0	1	1	1	1	1	1	1	1	1	1	1	1	1	1	1	1	1	1	1	1	1	1	1	1	0	1	0	0	1	1	1
	PALIPERIDONE	62735	0.0001	0.21065	Negative signal	0	1	1	1	1	1	1	1	1	0	1	1	1	1	1	1	1	1	1	0	1	1	1	1	0	0	0	1	1	1	0	0	0	0	1	1	1	0	0	0	0	1	0	1
	APREMILAST	83146	<.0001	0.204302	Negative signal	0	0	1	1	1	0	1	1	1	0	1	0	1	1	1	1	1	1	1	0	1	1	1	1	0	0	0	0	0	0	0	1	1	0	1	1	1	1	1	0	0	1	0	0
	AZATHIOPRINE	102540	<.0001	0.20243	Negative signal	0	1	1	0	1	0	1	1	1	0	0	1	1	1	0	0	1	0	0	0	0	0	0	0	0	0	1	0	0	0	0	1	0	0	0	1	1	0	0	0	0	1	0	0
	SULFASALAZINE	74735	<.0001	0.176795	Negative signal	0	0	0	0	0	0	0	1	0	0	0	0	0	0	0	0	0	0	0	0	0	0	1	0	0	0	0	0	1	0	0	1	0	0	0	0	0	0	1	0	0	0	1	0
	LEFLUNOMIDE	80722	<.0001	0.163668	Negative signal	1	0	1	0	1	1	1	1	1	1	1	1	1	1	0	1	1	1	1	1	1	1	1	1	0	1	1	1	1	1	1	1	0	0	0	1	1	1	1	1	1	1	0	0
	LEUPRORELIN	132288	<.0001	0.156841	Negative signal	0	0	1	0	0	0	0	0	0	1	0	0	0	0	1	1	1	1	1	0	1	1	1	1	1	1	0	1	0	0	0	0	1	0	0	0	0	0	1	1	0	1	1	1
	ENZALUTAMIDE	143014	<.0001	0.145056	Negative signal	0	1	1	1	1	1	1	1	1	0	1	0	1	1	1	1	1	1	1	1	1	1	1	1	0	0	1	1	1	1	0	1	1	0	0	1	1	0	1	0	0	1	0	0
	ABIRATERONE	65244	<.0001	0.144663	Negative signal	0	1	1	1	1	1	1	1	1	1	1	0	0	1	1	1	1	1	1	1	0	1	1	1	0	1	1	1	1	1	0	1	0	1	1	1	1	1	0	0	0	1	0	1
	ZIDOVUDINE	43331	0.0003	0.130724	Negative signal	0	0	0	0	0	1	0	0	0	0	0	0	0	0	0	0	0	0	0	0	0	0	0	0	0	0	0	0	0	1	0	1	0	0	0	0	0	0	0	0	0	0	0	0
	ROFECOXIB	130505	<.0001	0.130073	Negative signal	0	1	0	0	1	1	1	1	0	0	0	1	1	1	0	1	1	1	0	0	0	0	1	1	0	0	1	1	0	1	1	1	1	1	0	1	0	0	1	0	0	1	0	0
	TREPROSTINIL	75572	<.0001	0.124874	Negative signal	0	0	0	1	1	0	1	1	1	0	1	1	0	1	0	1	0	0	0	0	0	0	1	0	0	0	0	1	0	1	0	0	0	0	0	0	0	0	0	1	0	1	1	0
	EFAVIRENZ	93998	<.0001	0.100369	Negative signal	0	1	1	1	1	0	1	1	1	0	1	1	1	1	1	1	1	1	1	1	0	1	1	1	0	1	0	0	1	1	1	1	1	1	1	1	1	0	0	0	0	1	0	0
	LISDEXAMFETAMINE	29183	0.0009	0.0647076	Negative signal	0	0	0	0	0	0	1	0	0	0	0	1	1	1	0	1	0	0	0	0	0	0	0	0	0	0	0	0	0	0	0	0	0	0	0	0	1	0	0	0	0	0	1	0
	ZIPRASIDONE	31837	0.0004	0.0593113	Negative signal	0	1	1	1	1	1	1	1	1	0	1	1	1	1	0	1	1	1	1	1	0	1	1	1	0	0	1	1	1	1	1	1	0	0	0	1	1	0	0	0	0	1	0	0
	MERCAPTOPURINE	33625	0.0003	0.056156	Negative signal	1	1	0	0	1	0	1	1	0	0	1	1	1	1	1	1	1	0	0	0	0	0	1	0	0	1	0	0	1	1	1	1	0	0	0	1	1	0	0	0	0	1	0	0
	ISOTRETINOIN	58642	<.0001	0.0321883	Negative signal	1	1	1	1	1	0	1	1	1	1	1	1	1	1	1	1	1	1	1	1	1	1	1	1	1	1	1	0	1	1	1	1	1	1	0	1	1	0	0	1	0	1	0	0
	ADAPALENE	77899	<.0001	0.0242246	Negative signal	0	1	0	1	1	1	1	1	1	1	1	1	1	1	1	1	1	1	1	1	1	1	1	1	0	1	1	0	1	1	0	1	1	1	1	1	1	1	0	0	1	1	0	0
	a) Women's Table
	Drug name	Number of reports	P-value	ROR	Positive / Nagative	ATAD5 inducer	p53 agonist	MMP disruptor	GR agonist	GR antagonist	Arlbd agonist	ARfull antagonist	Arlbd antagonist	TR antagonist	ERlbd agonist	ERlbd antagonist	ERfull antagonist	AhR agonist	Arom antagonist	PPARg agonist	PPARg antagonist	ARE agonist	PPARd antagonist	PPARd agonist	HSR activator	FXR agonist	FXR antagonist	VDR agonist	VDR antagonist	NFkB agonist	ERsr agonist	ROR antagonist	AP1 agonist	RXR agonist	RAR antagonist	CAR agonist	CAR antagonist	HIF1 agonist	TSHR agonist	H2AX agonist	Arfulls antagonist	Erfulls antagonist	ARant agonist	HDAC antagonist	Shh agonist	ERaant agonist	Shh antagonist	TSHR agonist / antagonist	ERb agonist
	ENOXOLONE	1351	<.0001	108.357	Positive signal	0	1	1	1	1	0	1	1	1	1	1	0	0	0	1	1	1	1	1	1	1	1	1	1	1	1	1	1	1	0	0	0	0	0	0	1	1	1	0	0	1	1	0	1
	CALAMINE	2290	<.0001	106.65	Positive signal	1	1	1	1	1	1	1	1	1	1	1	0	0	1	1	1	1	1	1	1	1	1	1	1	1	1	0	1	0	1	1	1	1	1	1	1	1	0	1	1	1	1	1	1
	NICOTINE	103958	<.0001	85.0375	Positive signal	0	0	0	0	0	1	0	0	0	0	0	0	0	0	0	0	0	0	0	0	0	0	0	0	0	0	0	1	0	0	0	0	0	0	0	0	0	0	0	0	0	0	1	0
	ETHOSUXIMIDE	3072	<.0001	34.8167	Positive signal	0	0	0	0	0	0	0	0	0	0	0	0	0	0	0	0	0	0	0	0	0	0	0	0	0	0	0	0	0	0	0	0	0	0	0	0	0	0	0	0	0	0	0	0
	FLUCLOXACILLIN	11018	<.0001	22.0764	Positive signal	0	0	0	0	1	0	0	0	0	0	0	0	0	0	0	0	1	1	0	0	0	0	0	0	0	1	0	0	1	1	0	0	0	0	0	0	0	0	0	0	0	0	0	0
	DELAMANID	3228	0.0007	21.064	Positive signal	1	1	1	1	1	1	1	1	1	1	1	1	1	1	1	1	1	1	1	1	1	1	1	1	0	1	1	1	1	1	0	1	1	1	1	1	1	0	0	0	0	1	1	0
	POVIDONE	6990	<.0001	20.8604	Positive signal	0	0	0	0	0	0	0	0	0	0	0	0	0	0	0	0	0	0	0	0	0	0	0	0	0	0	0	0	0	0	0	0	0	0	0	0	0	0	0	0	0	0	0	0
	CYCLIZINE	14871	<.0001	17.6637	Positive signal	0	1	1	1	1	0	1	0	1	0	0	0	0	0	0	1	0	1	1	1	1	1	1	1	0	0	1	1	1	1	0	0	0	1	0	1	0	0	0	0	0	1	1	0
	APREPITANT	28335	<.0001	13.3994	Positive signal	1	1	1	1	1	1	1	1	1	0	1	0	0	1	1	1	1	1	1	1	1	1	1	1	0	1	1	1	1	1	0	1	1	0	0	1	0	0	1	0	0	1	0	0
	VINORELBINE	36438	<.0001	8.27436	Positive signal	1	1	1	1	1	1	1	1	1	1	1	1	1	1	1	1	1	1	1	0	0	1	1	1	0	0	1	1	1	1	1	1	1	0	0	1	1	0	0	0	0	1	0	0
	QUININE	33532	<.0001	7.24747	Positive signal	0	0	1	0	0	0	1	1	1	0	0	1	1	1	1	1	0	1	0	0	1	1	0	1	0	0	0	0	0	0	0	1	0	1	0	0	0	0	0	0	0	1	0	0
	RUCAPARIB	32231	<.0001	6.93565	Positive signal	0	1	0	0	1	0	1	1	0	0	1	1	1	1	1	1	1	0	0	0	0	0	1	1	0	0	0	0	0	1	0	1	0	0	0	1	1	0	0	0	0	1	0	0
	SODIUM	42832	<.0001	6.58308	Positive signal	1	1	1	1	1	1	1	1	1	1	1	1	1	1	1	1	1	1	1	1	1	1	1	1	1	1	1	1	0	1	0	1	1	1	1	1	1	0	0	1	1	1	1	0
	FESOTERODINE	20429	0.0008	6.18017	Positive signal	0	1	1	1	1	0	1	1	1	0	1	0	0	1	1	1	0	1	1	1	0	1	1	1	0	1	1	1	1	1	1	1	0	1	0	1	1	1	0	0	0	1	0	0
	CISPLATIN	77122	<.0001	4.91901	Positive signal	1	1	1	1	1	1	1	1	1	1	1	1	1	1	1	1	1	1	1	1	1	1	1	1	1	1	1	1	1	1	0	1	1	1	1	1	1	0	0	1	1	1	1	0
	EXEMESTANE	84660	<.0001	4.25015	Positive signal	0	0	0	1	1	1	1	1	1	1	1	1	0	1	0	0	1	0	1	0	0	1	1	1	0	0	1	0	1	1	1	1	0	1	1	1	1	1	0	0	0	1	0	1
	CAPECITABINE	170916	<.0001	4.16261	Positive signal	0	0	0	0	1	0	0	0	0	0	0	0	0	0	0	0	0	0	0	0	0	0	0	0	0	0	1	0	0	0	0	0	0	0	0	0	0	0	0	1	0	1	0	0
	CHLORPHENAMINE	64481	<.0001	4.06941	Positive signal	0	0	1	0	0	0	1	0	1	0	0	0	0	1	1	1	0	1	1	1	1	1	0	1	1	0	1	1	1	1	0	0	0	1	0	1	1	1	0	0	0	1	0	0
	NITROFURANTOIN	99148	<.0001	4.0222	Positive signal	0	0	1	0	1	1	1	1	0	0	1	0	0	1	1	1	1	0	0	0	0	0	0	0	0	1	1	0	0	0	1	0	0	0	0	1	1	0	0	0	0	1	0	0
	CALCIUM GLUCONATE	91443	<.0001	3.72128	Positive signal	0	0	0	0	0	0	0	0	0	0	0	0	0	0	0	0	0	0	0	0	0	0	0	0	0	0	0	0	0	0	0	0	0	0	0	0	1	0	0	0	0	0	1	0
	LACTULOSE	89774	<.0001	3.57332	Positive signal	0	0	0	0	0	0	0	0	0	1	0	0	0	0	0	0	0	0	0	0	0	0	0	0	0	0	1	0	0	0	0	0	1	0	0	0	0	0	0	0	0	0	1	0
	PEGFILGRASTIM	106005	<.0001	3.39361	Positive signal	0	0	1	0	0	0	0	1	0	0	1	0	0	0	0	0	0	0	0	0	0	0	0	0	0	0	0	0	0	0	0	0	0	0	0	0	0	0	0	0	0	0	0	0
	DEXLANSOPRAZOLE	84069	0.0002	3.35233	Positive signal	0	1	1	1	1	0	1	1	1	0	1	1	1	1	0	1	1	1	1	0	0	1	1	1	0	0	1	0	1	1	1	1	0	1	0	1	1	0	0	1	1	1	0	0
	ANASTROZOLE	116988	<.0001	3.24143	Positive signal	1	1	1	0	1	0	1	1	1	0	1	1	1	1	0	1	1	1	1	0	0	1	1	1	0	0	1	0	0	1	0	1	0	1	0	0	0	0	0	0	0	1	0	0
	ARIPIPRAZOLE	199762	<.0001	3.07028	Positive signal	1	1	1	1	1	1	1	1	1	0	1	1	1	1	1	1	1	1	1	1	0	1	1	1	0	0	1	1	1	1	0	1	1	0	0	1	1	0	0	0	0	1	1	1
	BECLOMETASONE	85624	0.0007	3.06388	Positive signal	0	0	0	1	1	1	1	0	0	0	1	1	1	1	0	0	0	0	0	0	0	0	0	0	0	0	0	1	0	1	0	0	0	0	0	1	1	1	0	0	0	1	1	0
	LEVETIRACETAM	185067	<.0001	2.57496	Positive signal	0	0	0	0	0	0	0	0	0	0	0	0	0	0	0	0	0	0	0	0	0	0	0	0	0	0	0	0	0	0	0	0	0	0	0	0	0	0	0	0	0	0	0	0
	ONDANSETRON	423434	<.0001	2.09296	Positive signal	0	0	0	0	1	0	1	1	1	0	0	1	1	1	0	1	0	0	0	0	0	0	0	0	0	0	1	1	0	1	1	0	0	0	0	1	0	0	0	0	0	1	1	0
	BISOPROLOL	255540	0.0007	2.09293	Positive signal	0	0	0	0	0	0	1	0	0	0	0	0	0	0	0	1	0	0	0	0	0	0	0	0	0	0	0	1	0	0	0	1	0	0	0	0	0	0	0	0	0	0	1	0
	METFORMIN	871231	0.0004	1.57659	Positive signal	0	0	0	0	1	0	1	0	0	1	1	1	0	1	0	0	0	0	0	0	0	0	0	0	1	0	0	0	0	0	0	0	0	0	0	0	0	0	0	0	0	0	0	0
	PREDNISONE	1269049	<.0001	0.433151	Negative signal	0	0	0	1	1	1	1	1	0	0	1	0	1	1	0	0	1	0	1	0	0	0	0	0	0	0	0	1	0	1	0	1	0	0	0	1	0	1	0	1	0	0	0	0
	HYDROXYCHLOROQUINE	594844	<.0001	0.373947	Negative signal	0	0	0	0	0	0	1	1	1	0	0	0	1	1	1	1	1	1	0	0	0	1	0	0	0	0	0	1	0	0	0	1	0	1	0	0	0	0	0	0	0	1	0	0
	METHOTREXATE	1290075	<.0001	0.365989	Negative signal	1	1	0	0	0	0	0	0	1	0	1	1	0	0	1	1	1	1	0	0	0	1	1	1	0	0	0	1	1	0	0	1	0	0	1	0	0	0	0	0	0	0	1	0
	LEVONORGESTREL	478356	<.0001	0.303364	Negative signal	0	0	0	1	1	1	1	1	1	1	1	0	0	1	0	1	1	0	1	0	1	1	1	0	0	0	1	1	0	1	0	1	0	1	1	1	1	1	0	1	1	1	0	1
	ETHINYLESTRADIOL	499673	<.0001	0.290371	Negative signal	0	1	1	1	1	1	1	1	1	1	1	1	0	1	1	1	1	1	1	1	1	1	0	1	0	0	1	0	1	1	0	1	1	1	0	1	1	1	0	1	1	1	0	1
	WARFARIN	469478	<.0001	0.267864	Negative signal	0	0	1	0	1	1	1	0	0	0	0	0	0	0	1	1	1	0	0	0	0	0	0	0	0	0	1	0	0	1	0	1	0	0	0	0	0	0	0	0	0	1	1	0
	LEFLUNOMIDE	470844	<.0001	0.267083	Negative signal	1	0	1	0	1	1	1	1	1	1	1	1	1	1	0	1	1	1	1	1	1	1	1	1	0	1	1	1	1	1	1	1	0	0	0	1	1	1	1	1	1	1	0	0
	ETONOGESTREL	221552	0.0003	0.13115	Negative signal	1	1	1	1	1	1	1	1	1	1	1	1	0	1	0	1	1	1	1	1	1	1	1	0	0	0	1	1	1	1	0	1	0	1	1	1	1	1	0	1	1	1	0	1
	SULFASALAZINE	343741	<.0001	0.0844452	Negative signal	0	0	0	0	0	0	0	1	0	0	0	0	0	0	0	0	0	0	0	0	0	0	1	0	0	0	0	0	1	0	0	1	0	0	0	0	0	0	1	0	0	0	1	0
	ZOPICLONE	154740	0.0006	0.0626163	Negative signal	0	0	1	0	0	0	0	0	0	0	0	0	1	0	0	1	1	1	0	0	0	0	0	0	0	0	0	0	0	0	0	0	0	0	0	0	0	0	0	0	0	1	1	0
	ZINGIBER OFFICINALE	267935	<.0001	0.036129	Negative signal	0	0	0	0	0	0	1	1	0	0	0	1	1	1	0	1	1	0	0	0	0	0	0	1	0	0	0	1	0	0	0	0	0	0	1	0	0	0	0	0	0	1	1	0
	ADAPALENE	309308	<.0001	0.0312857	Negative signal	0	1	0	1	1	1	1	1	1	1	1	1	1	1	1	1	1	1	1	1	1	1	1	1	0	1	1	0	1	1	0	1	1	1	1	1	1	1	0	0	1	1	1	0
	PR, progesterone receptor; TGFb, transforming growth factor beta; VDR, vitamin D receptor; ERb, estrogen receptor beta; PPARd, peroxisome proliferator-activated receptor delta; Arfulls, androgen receptor with stimulator; ERR, estrogen related receptor; GR, glucocorticoid receptor; PPARg, peroxisome proliferatoractivated receptor gamma; ARfull, ; Shh, sonic hedgehog signaling; ERlbd, estrogen rece…
[truncated: 15 more columns]
