# Supplementary material for: The Association between Molecular Initiating Events and Drug-Induced Hiccups
Source: Pharmaceuticals (Basel). 2024 Mar 16;17(3):379. doi: 10.3390/ph17030379 (PMC10975674; doi:10.3390/ph17030379)
Supplement: Supplementary file 1 [file pharmaceuticals-17-00379-s001.zip › Supplment 3.xlsx]

## Sheet: Sheet1
Supplement Table S3 Comparison of MIE activity determination using actual values with activity determination using predicted values
The presence or absence of MIE activity [Positive(1)/Negative(0)] predicted by Toxicity predictor was compared with the presence or absence of activity using actual value. Drugs with different results are shaded.
Suspected drugs	Number of reports	P-value	ROR	ARE_agonist (prediction)	ARE_agonist (actual value)	TGFb_agonist (prediction)	TGFb_agonist (actual value)
NICOTINE	185363	<.0001	39.6181	0	-	0	-
IRINOTECAN	127865	<.0001	7.5534	1	-	1	-
OXALIPLATIN	210345	<.0001	5.87001	1	-	0	-
FLUOROURACIL	252945	<.0001	5.79112	0	1	0	0
CISPLATIN	212507	<.0001	5.47394	1	-	1	-
LENALIDOMIDE	664656	<.0001	4.9577	0	0	0	0
FOLINIC ACID	197952	<.0001	4.87574	1	-	1	-
LIRAGLUTIDE	121306	<.0001	4.83171		-		-
SUNITINIB	163120	<.0001	4.75403	1	-	0	-
DEXAMETHASONE	987706	<.0001	4.37264	0	-	0	-
CAPECITABINE	275804	<.0001	4.21571	0	-	0	-
BORTEZOMIB	205712	<.0001	3.96062	1	-	0	-
DONEPEZIL	124983	<.0001	3.49038	1	1	0	0
EXENATIDE	290423	<.0001	3.32116		-		-
GEMCITABINE	177341	<.0001	3.30349	0	-	0	-
POMALIDOMIDE	134002	<.0001	3.25522	0	-	0	-
ARIPIPRAZOLE	370762	<.0001	3.0059	1	1	0	0
PROCHLORPERAZINE	226595	<.0001	2.89791	1	1	0	0
CLARITHROMYCIN	180608	<.0001	2.54525	1	-	1	-
METOCLOPRAMIDE	430871	<.0001	2.40196	0	0	0	0
ATROPINE	130221	<.0001	2.38238	0	-	0	-
LACTULOSE	173591	<.0001	2.37602	0	-	0	-
MAGNESIUM OXIDE	302355	<.0001	2.32736	1	-	1	-
CARBOPLATIN	301578	<.0001	2.15025	0	1	0	0
ETOPOSIDE	194672	<.0001	2.11844	1	-	0	-
PRAMIPEXOLE	136651	<.0001	2.09747	0	-	0	-
ACICLOVIR	434541	<.0001	2.07231	0	0	0	0
SENNOSIDE A+B	155955	<.0001	2.03936	0	-	1	-
CALCIUM GLUCONATE	122693	0.0005	2.0158	0	-	0	-
DOCETAXEL	312003	<.0001	1.97718	1	-	0	-
ONDANSETRON	694766	<.0001	1.9431	0	0	0	0
BACLOFEN	390690	<.0001	1.90121	0	0	0	0
PACLITAXEL	308586	<.0001	1.8714	1	-	1	-
FAMOTIDINE	404623	<.0001	1.83561	0	-	0	-
PEGFILGRASTIM	180030	0.0005	1.81007	0	0	0	0
DOXYCYCLINE	226612	0.0005	1.71531	1	-	0	-
VALACICLOVIR	240709	0.0008	1.68011	0	-	0	-
TAMSULOSIN	412182	<.0001	1.66792	1	-	0	-
ALLOPURINOL	578846	<.0001	1.66364	0	0	0	0
INSULIN HUMAN	287789	0.0006	1.62366		-		-
OMEPRAZOLE	1729043	<.0001	1.30341	1	1	0	0
ACETYLSALICYLIC ACID	2916425	0.0002	1.2047	0	0	0	0
